# Supplementary material for: Alkahest NuclearBLAST : a user-friendly BLAST management and analysis system
Source: BMC Bioinformatics. 2005 Jun 15;6:147. doi: 10.1186/1471-2105-6-147 (PMC1181624; doi:10.1186/1471-2105-6-147)
Supplement: Additional File 1 — The program, source and full documentation for installation are included. [file 1471-2105-6-147-s1.gz]

Archive with 167 entries (149 files):
- alkahest-0.7.5
- alkahest-0.7.5/CVS
- alkahest-0.7.5/CVS/Root
- alkahest-0.7.5/CVS/Repository
- alkahest-0.7.5/CVS/Entries
- alkahest-0.7.5/bin
- alkahest-0.7.5/bin/nb_add_BLAST_dataset.plx
- alkahest-0.7.5/bin/int_exportSequence.plx
- alkahest-0.7.5/bin/runinterceptor.sh
- alkahest-0.7.5/bin/dc_submit_large.plx
- alkahest-0.7.5/bin/nb_submit_xml.plx
- alkahest-0.7.5/bin/dc_text_xml.plx
- alkahest-0.7.5/bin/dc_to_nb.plx
- alkahest-0.7.5/bin/int_pipeline.plx
- alkahest-0.7.5/bin/nb_request_job.plx
- alkahest-0.7.5/bin/nb_resubmit_PBS.plx
- alkahest-0.7.5/bin/nb_merge_BLAST_dataset.plx
- alkahest-0.7.5/bin/nb_recip_besthit.plx
- alkahest-0.7.5/bin/nb_edit_BLAST_dataset.plx
- alkahest-0.7.5/bin/nb_reset_dropped_searches.pl
- alkahest-0.7.5/bin/retrieveFASTAs.plx
- alkahest-0.7.5/bin/int_insert_screens.plx
- alkahest-0.7.5/bin/dc_format_tab_output.plx
- alkahest-0.7.5/bin/nb_screen_by_name.plx
- alkahest-0.7.5/bin/nb_grabReport.pl
- alkahest-0.7.5/bin/dc_xml.plx
- alkahest-0.7.5/bin/int_shave_fasta.plx
- alkahest-0.7.5/bin/nb_transferGO.pl
- alkahest-0.7.5/bin/int_grabFasta.plx
- alkahest-0.7.5/bin/int_insert_volume.plx
- alkahest-0.7.5/bin/alk_FASTA_summary.plx
- alkahest-0.7.5/bin/nb_delete_job.pl
- alkahest-0.7.5/bin/nb_blastPIPE.pl
- alkahest-0.7.5/bin/runBLAST.sh
- alkahest-0.7.5/bin/nb_blast_split.plx
- alkahest-0.7.5/bin/nb_local_Daemon.pl
- alkahest-0.7.5/bin/Stratagene_FASTA_converter.plx
- alkahest-0.7.5/bin/mergeNCBIDatabases.sh
- alkahest-0.7.5/doc
- alkahest-0.7.5/doc/LICENSE
- alkahest-0.7.5/lib
- alkahest-0.7.5/lib/Alkahest_Database.pm
- alkahest-0.7.5/lib/Alkahest_ParseFASTA.pm
- alkahest-0.7.5/lib/Alkahest_QualityReporter.pm
- alkahest-0.7.5/lib/Alkahest_BlastReport.pm
- alkahest-0.7.5/lib/Alkahest_SeqStats.pm
- alkahest-0.7.5/lib/Alkahest_Parameters.pm
- alkahest-0.7.5/lib/QA_NucSequence.pm
- alkahest-0.7.5/lib/Alkahest_SeqUtils.pm
- alkahest-0.7.5/lib/Alkahest_PlateConvert.pm
- alkahest-0.7.5/lib/QA_NucSequenceCollection.pm
- alkahest-0.7.5/lib/Alkahest_FileSystem.pm
- alkahest-0.7.5/sql
- alkahest-0.7.5/sql/alkahest.sql
- alkahest-0.7.5/www
- alkahest-0.7.5/www/help
- alkahest-0.7.5/www/help/developers_guide.html
- alkahest-0.7.5/www/help/index.html
- alkahest-0.7.5/www/help/managers_guide.html
- alkahest-0.7.5/www/help/installation_guide.html
- alkahest-0.7.5/www/help/administrators_guide.html
- alkahest-0.7.5/www/help/acknowledgements.html
- alkahest-0.7.5/www/help/users_guide.html
- alkahest-0.7.5/www/alkahest_style.css
- alkahest-0.7.5/www/nuclearblast
- alkahest-0.7.5/www/nuclearblast/help
- alkahest-0.7.5/www/nuclearblast/help/nb_help_adding_BLAST_datasets_web.html
- alkahest-0.7.5/www/nuclearblast/help/nb_help_adding_BLAST_datasets.html
- alkahest-0.7.5/www/nuclearblast/help/nb_help.html
- alkahest-0.7.5/www/nuclearblast/help/nb_help_adding_BLAST_datasets_cmd.html
- alkahest-0.7.5/www/nuclearblast/help/nb_help_adding_BLAST_datasets_ncbi.html
- alkahest-0.7.5/www/nuclearblast/nb_show_all_jobs.php
- alkahest-0.7.5/www/nuclearblast/nb_lib_database_connect.php
- alkahest-0.7.5/www/nuclearblast/nb_search_lister.php
- alkahest-0.7.5/www/nuclearblast/nb_request_job.php
- alkahest-0.7.5/www/nuclearblast/nb_view_blastdatasets.php
- alkahest-0.7.5/www/nuclearblast/nb_evalue_dist_graph.php
- alkahest-0.7.5/www/nuclearblast/nb_widget_hits.php
- alkahest-0.7.5/www/nuclearblast/nb_view_align2seqs.php
- alkahest-0.7.5/www/nuclearblast/nb_view_hit_list.php
- alkahest-0.7.5/www/nuclearblast/nb_view_dbentry.php
- alkahest-0.7.5/www/nuclearblast/nb_manage_datasets.php
- alkahest-0.7.5/www/nuclearblast/nb_confirm_job_delete.php
- alkahest-0.7.5/www/nuclearblast/nb_view_job_list.php
- alkahest-0.7.5/www/nuclearblast/nb_view_search_list.php
- alkahest-0.7.5/www/nuclearblast/nb_outlinks.php
- alkahest-0.7.5/www/nuclearblast/nb_view_hsp_list.php
- alkahest-0.7.5/www/nuclearblast/nb_paginator.php
- alkahest-0.7.5/www/nuclearblast/nb_add_dataset.php
- alkahest-0.7.5/www/nuclearblast/nb_view_found_terms.php
- alkahest-0.7.5/www/nuclearblast/nb_widget_hsps.php
- alkahest-0.7.5/www/nuclearblast/nb_find_term.php
- alkahest-0.7.5/www/nuclearblast/nb_view_job_stats.php
- alkahest-0.7.5/www/nuclearblast/nb_fastacmd_yanker.php
- alkahest-0.7.5/www/nuclearblast/nb_verify_job_delete.php
- alkahest-0.7.5/www/nuclearblast/nb_edit_dataset.php
- alkahest-0.7.5/www/nuclearblast/nb_menu_lib.php
- alkahest-0.7.5/www/page_header.php
- alkahest-0.7.5/www/admin.php
- alkahest-0.7.5/www/config.php
- alkahest-0.7.5/www/button.php
- alkahest-0.7.5/www/images
- alkahest-0.7.5/www/images/job_setup.png
- alkahest-0.7.5/www/images/working_logo.png
- alkahest-0.7.5/www/images/SMALL_blast_job_list.png
- alkahest-0.7.5/www/images/x.png
- alkahest-0.7.5/www/images/job_stats.png
- alkahest-0.7.5/www/images/nb_logo.png
- alkahest-0.7.5/www/images/version.png
- alkahest-0.7.5/www/images/SMALL_dataset_list.png
- alkahest-0.7.5/www/images/SMALL_job_setup.png
- alkahest-0.7.5/www/images/int_logo.png
- alkahest-0.7.5/www/images/SMALL_blast_datasets.png
- alkahest-0.7.5/www/images/dataset_list.png
- alkahest-0.7.5/www/images/check.png
- alkahest-0.7.5/www/images/nuc.png
- alkahest-0.7.5/www/images/web.png
- alkahest-0.7.5/www/images/import_dataset.png
- alkahest-0.7.5/www/images/SMALL_import_dataset.png
- alkahest-0.7.5/www/images/pro.png
- alkahest-0.7.5/www/index.php
- alkahest-0.7.5/www/controlcenter.php
- alkahest-0.7.5/www/pipelinesettings.php
- alkahest-0.7.5/www/allstats.php
- alkahest-0.7.5/www/scripts.php
- alkahest-0.7.5/www/sessionizer.php
- alkahest-0.7.5/www/configwizard.php
- alkahest-0.7.5/www/help.php
- alkahest-0.7.5/www/interceptor
- alkahest-0.7.5/www/interceptor/projectstats.php
- alkahest-0.7.5/www/interceptor/sequencedb.php
- alkahest-0.7.5/www/interceptor/viewplate.php
- alkahest-0.7.5/www/interceptor/project.php
- alkahest-0.7.5/www/interceptor/viewseqplate.php
- alkahest-0.7.5/www/interceptor/miniSeqImg.php
- alkahest-0.7.5/www/interceptor/viewsequences.php
- alkahest-0.7.5/www/interceptor/viewseq.php
- alkahest-0.7.5/www/interceptor/grabFasta.php
- alkahest-0.7.5/www/interceptor/int_nbexport.php
- alkahest-0.7.5/www/interceptor/filesystem.php
- alkahest-0.7.5/www/interceptor/img.php
- alkahest-0.7.5/www/interceptor/viewconfig.php
- alkahest-0.7.5/NEWS
- alkahest-0.7.5/data
- alkahest-0.7.5/data/screens
- alkahest-0.7.5/data/screens/primers.seq
- alkahest-0.7.5/lang
- alkahest-0.7.5/lang/en
- alkahest-0.7.5/lang/en/errors.php
- alkahest-0.7.5/Makefile
- alkahest-0.7.5/aclocal.m4
- alkahest-0.7.5/README
- alkahest-0.7.5/configure
- alkahest-0.7.5/configure.in
- alkahest-0.7.5/config
- alkahest-0.7.5/config/.ncbirc
- alkahest-0.7.5/config/my.cnf
- alkahest-0.7.5/config/alkahest-template.xml
- alkahest-0.7.5/config/alkahest.xml.README
- alkahest-0.7.5/Makefile.am
- alkahest-0.7.5/Makefile.in
- alkahest-0.7.5/images
- alkahest-0.7.5/images/working_logo.png
- alkahest-0.7.5/VERSION
- alkahest-0.7.5/AUTHORS
- alkahest-0.7.5/INSTALL
- alkahest-0.7.5/ChangeLog
