# Supplementary material for: Alkahest NuclearBLAST : a user-friendly BLAST management and analysis system
Source: BMC Bioinformatics. 2005 Jun 15;6:147. doi: 10.1186/1471-2105-6-147 (PMC1181624; doi:10.1186/1471-2105-6-147)
Supplement: Additional File 1 — The program, source and full documentation for installation are included. [file 1471-2105-6-147-s1.gz › alkahest-0.7.5/bin/runinterceptor.sh]

#!/bin/bash
#################################################################################
# Date: 2003-01-12                                                              #
# Made by: GenoTech Inc.                                                        #
# Edited by: Stephen Diener 							#
# What: Script to use with cron. The script loads the default profile and then  #
#       executes interceptor.plx tee-ing a copy of the 				#
#	log into the $ALKAHEST_ROOT directory 					#
# Contact: help@alkahest.org			                                #
#################################################################################

# Run the profile which loads environment variables. It corrects problems with PATH
source /etc/profile

# Run interceptor print to STDOUT and append output to /usr/local/genome/alkahest/interceptor_log
$ALKAHEST_ROOT/bin/int_pipeline.plx 2>&1 | tee -a $ALKAHEST_ROOT/interceptor_log

# EOF
