# Supplementary material for: Alkahest NuclearBLAST : a user-friendly BLAST management and analysis system
Source: BMC Bioinformatics. 2005 Jun 15;6:147. doi: 10.1186/1471-2105-6-147 (PMC1181624; doi:10.1186/1471-2105-6-147)
Supplement: Additional File 1 — The program, source and full documentation for installation are included. [file 1471-2105-6-147-s1.gz › alkahest-0.7.5/bin/nb_grabReport.pl]

#!/usr/bin/perl

use strict;
use DBI;
use Getopt::Long;

my $ALKAHEST_ROOT = $ENV{ALKAHEST_ROOT};

## ALKAHEST MODULES

use lib "$ENV{ALKAHEST_ROOT}/lib";
use Alkahest_Parameters;

my $XML_FILE = "$ALKAHEST_ROOT/config/alkahest.xml";

my $dbhost = '';
my $dbname = '';
my $job_PK = '';
my $best = 0;
my $verbosity = 0;

GetOptions ("job|j=s" => \$job_PK,
	    "dbname|d=s" => \$dbname,
	    "dbhost|h=s" => \$dbhost,
            "verb|v=i" => \$verbosity,
	    "best|b" => \$best
	);

if ( ( $dbname eq "" ) || ( $dbhost eq "" ) || ($job_PK eq "" ) ) {
        die "Usage:     % (perl) nb_reset_dropped_searches.plx  \n" .
                "       --dbhost        Database host\n" .
                "       --dbname        Database name\n" .
                "       -j              job PK\n" ;
}

sub getParams($$$){
    my $XMLFILE = shift;
    my $DB_HOST = shift;
    my $DB_NAME = shift;

    my $Params = {};
    
    my $ParamObj = new Alkahest_Parameters( $XMLFILE );
    
    my $paramDB = $ParamObj->getDatabaseByHostDbname( $DB_HOST, $DB_NAME );
        
    $$Params{"id"} = $$paramDB{"id"};
    $$Params{"hostname"} = $$paramDB{"hostname"};
    $$Params{"dbname"} = $$paramDB{"dbname"};
    $$Params{"port"} = $$paramDB{"port"};
    $$Params{"dbuser"} = $$paramDB{"dbuser"};
    $$Params{"dbpasswd"} = $$paramDB{"dbpasswd"};

    my $paramNB = $ParamObj->getConfigs("nuclearblast");    
    
    $$Params{"tmp_dir"} = $$paramNB{"tmp_dir"};
    $$Params{"blast_bin_dir"} = $$paramNB{"blast_bin_dir"};
    $$Params{"num_blasts_per_job"} = $$paramNB{"num_blasts_per_job"};
    $$Params{"blastdb_dir"} = $$paramNB{"blastdb_dir"};
    $$Params{"num_pro"} = $$paramNB{"number_processors"};
    
    # will return reference to hash of parameters
    return $Params;

}


sub get_dbh($$){
	
        my $AUTO_COMMIT = shift;
	my $param_RH = shift;

	# CONNECT TO DATABASE
	my $DB_CONNECT_SUCCEEDED=0;
	my $MAX_TRIES=100;
	my $NUM_TRIES=0;
	my $SLEEPTIME=10;
	my $dbh;
	while ( ( $DB_CONNECT_SUCCEEDED==0 ) && ( $NUM_TRIES<=$MAX_TRIES ) ) {
		$NUM_TRIES++;
		$SLEEPTIME++;
	       	$dbh = DBI->connect("dbi:mysql:database=$$param_RH{dbname};host=$$param_RH{hostname};port=$$param_RH{port}",
                        	        "$$param_RH{dbuser}",
        	                        "$$param_RH{dbpasswd}",
                	                {AutoCommit => $AUTO_COMMIT, 
					 RaiseError => 0} );
		unless ($DBI::err && $DBI::err ne "") {
			$DB_CONNECT_SUCCEEDED=1;
		} else { sleep $SLEEPTIME; }
	}
	unless ($DB_CONNECT_SUCCEEDED) { 
		die "data deposit timed out after $NUM_TRIES unsuccessful attempts to connect to the database";
 	}
	return $dbh;
}

sub getPKs ($$) {

	my $dbh = shift;
	my $job_PK = shift;

	my $arrayRef = [];

	my $sql = 	"select s.search_PK from search s ".
			"where s.job_FK = $job_PK ".
			"and s.num_hits > 0 ".
			"ORDER BY s.best_e_suffix DESC, s.best_e_prefix ASC" ;

	my $sth = $dbh->prepare($sql);
	$sth->execute();

	while (my @array = $sth->fetchrow_array()) {
		push @$arrayRef, $array[0];
	}

	return $arrayRef;
}

sub getHits ($$$) {

	my $dbh = shift;
	my $pks = shift;
	my $best = shift;
	
	my $sql0 = "SELECT b.unique_id, b.description FROM blastdbentry b, search s ".
		   "WHERE b.blastdbentry_PK = s.query_blastdbentry_FK ".
		   "AND s.search_PK = ?";
	my $sth0 = $dbh->prepare($sql0);

	
	my $sql1 = "SELECT h.best_e_value, b.unique_id, b.description FROM blastdbentry b, hit h ".
		   "WHERE b.blastdbentry_PK = h.target_blastdbentry_FK ".
		   "AND h.search_FK = ? ";

	if ($best) {
		$sql1 .= " AND h.hit_num = 1 ";
	}
	my $sth1 = $dbh->prepare($sql1);
	
	foreach my $pk (@$pks) {
		$sth0->execute($pk);
		my @array0 = $sth0->fetchrow_array();
		
		$sth1->execute($pk);
		while (	my @array1 = $sth1->fetchrow_array() ) {
			print join ("\t", @array0, @array1, "\n");
		}
	}
}


### MAIN ###

my $param_RH = getParams( $XML_FILE, $dbhost, $dbname );
my $dbh = get_dbh( 1, $param_RH );

my $arrayRef = getPKs($dbh, $job_PK);

getHits($dbh, $arrayRef, $best);
