# Supplementary material for: Alkahest NuclearBLAST : a user-friendly BLAST management and analysis system
Source: BMC Bioinformatics. 2005 Jun 15;6:147. doi: 10.1186/1471-2105-6-147 (PMC1181624; doi:10.1186/1471-2105-6-147)
Supplement: Additional File 1 — The program, source and full documentation for installation are included. [file 1471-2105-6-147-s1.gz › alkahest-0.7.5/bin/nb_blastPIPE.pl]

#!/usr/bin/perl -w

#nb_blastPIPE.pl BLAST-launching script for AlkahEST NuclearBLAST
#Copyright (C) Steve Diener, T.D. Houfek, Sam Kalat

#This program is free software; you can redistribute it and/or
#modify it under the terms of the GNU General Public License
#as published by the Free Software Foundation; either version 2
#of the License, or (at your option) any later version.

#This program is distributed in the hope that it will be useful,
#but WITHOUT ANY WARRANTY; without even the implied warranty of
#MERCHANTABILITY or FITNESS FOR A PARTICULAR PURPOSE.  See the
#GNU General Public License for more details.

#You should have received a copy of the GNU General Public License
#along with this program; if not, write to the Free Software
#Foundation, Inc., 59 Temple Place - Suite 330, Boston, MA  02111-1307, USA.

## Standard modules ##
use strict;
require DBI;
use Sys::Hostname;
use Benchmark;

## BioPerl modules ##
#
# added in Result, Hit and Hsp to prevent 
# errors caused by earlier version of bioperl 
# without those modules.
#
#####################
use lib "/usr/local/genome/bioperl";
require Bio::SearchIO;
require Bio::Search::Result::ResultI;
require Bio::Search::Hit::HitI ;
require Bio::Search::HSP::HSPI;          

## AlkahEST modules ##
use lib "$ENV{ALKAHEST_ROOT}/lib/";
require Alkahest_BlastReport;
require Alkahest_Parameters;

my $VERSION = "2.0";

my $XML_FILE = "$ENV{ALKAHEST_ROOT}/config/alkahest.xml";

#### ACCEPT CONFIG INFO FROM ONE OF THESE THREE PLACES ################
####
####  IN THIS ORDER OF PRECEDENCE:
####
####    1) COMMAND LINE ARGUMENTS --> for manual or cron execution
####    2) ENVIRONMENTAL VARIABLES --> for use in batch queueing systems
####    3) DEFAULTS ( for error info and continuous blasting only ) 
####
#######################################################################


my $DB_HOST = $ARGV[0] || $ENV{DB_HOST};
my $DB_NAME = $ARGV[1] || $ENV{DB_NAME};
my $ALL = $ARGV[2] || $ENV{ALL} || 0;
my $errFlag = $ARGV[3] || $ENV{LOGGIT} || 0;

####################################################
### nb_blastPIPE.pl 		                 ###
### Version 2.0                29 Jan 2003       ###
### Steve Diener (sediener@unity.ncsu.edu)   	 ###
### T.D. Houfek  (tdhoufek@unity.ncsu.edu)       ###
####################################################

######## getParams  #########
#
# 
#
#
#############################

sub getParams($$$){
    my $XMLFILE = shift;
    my $DB_HOST = shift;
    my $DB_NAME = shift;

    my $Params = {};
    
    my $ParamObj = new Alkahest_Parameters( $XMLFILE );
    
    my $paramDB = $ParamObj->getDatabaseByHostDbname( $DB_HOST, $DB_NAME );
        
    my $paramNB = $ParamObj->getConfigs("nuclearblast");    
           
    # will return reference to hash of parameters
    return ( $paramDB, $paramNB );
}

##### get_dbh  #########
#
# usage: get_dbh($AUTO_COMMIT, $param_RH)
#
# $AUTO_COMMIT -> [0|1] 0 for transactions
#                       1 for non-transaction 
# $param_RH -> Alkahest_Parameters->getDatabaseByHostDbname return value
#
# returns dbh to database referenced by Alkahest_Parameters->getDatabaseByHostDbname
#
########################

sub get_dbh($$){
        my $AUTO_COMMIT = shift;
	my $param_RH = shift;

	# CONNECT TO DATABASE
	my $DB_CONNECT_SUCCEEDED=0;
	my $MAX_TRIES=100;
	my $NUM_TRIES=0;
	my $SLEEPTIME=10;
	my $dbh;
	while ( ( $DB_CONNECT_SUCCEEDED==0 ) && ( $NUM_TRIES<=$MAX_TRIES ) ) {
		$NUM_TRIES++;
		$SLEEPTIME++;
	       	$dbh = DBI->connect("dbi:mysql:database=$$param_RH{dbname};host=$$param_RH{hostname};port=$$param_RH{port}",
                        	        "$$param_RH{dbuser}",
        	                        "$$param_RH{dbpasswd}",
                	                {AutoCommit => $AUTO_COMMIT, 
					 RaiseError => 0} );
		unless ($DBI::err && $DBI::err ne "") {
			$DB_CONNECT_SUCCEEDED=1;
		} else { sleep $SLEEPTIME; }
	}
	unless ($DB_CONNECT_SUCCEEDED) { 
		die "data deposit timed out after $NUM_TRIES unsuccessful attempts to connect to the database\n";
 	}
	return $dbh;
}

#####  getSearchPKs  #########
#  usage: getSearchPKs ($dbh, $param_RH, $RA);
#
#  $dbh -> database connection to nuclearblast database
#  $param_RH -> nuclearblast parameter hash (reference)
#  $RA -> reference to empty array
#
#  effect: fills $RA with list of search_PKs not yet 
#          blasted
#
##############################

sub getSearchPKs ($$$) {
   my ($dbh, $param_RH, $RA) = @_;
   my $numberPKs = $$param_RH{num_blasts_per_job};

   my $hostname = hostname().":".int(rand(10000));
   
   # tagging searches to be done with slave hostname
   # and setting the search request timestamp
   my $SQL0 = "UPDATE search ".
              "SET slavename = \"$hostname\", " .
              "time_requested = NOW() " .
              "WHERE time_requested = 0 " . 
              "AND error_code is NULL " . 
              "AND slavename is NULL " .
              "LIMIT $numberPKs";

   my $countErr=0;
   my $rows_affected=0;
   do 
   {
       $rows_affected = $dbh->do($SQL0);
       $countErr++;
   } 
   while ( $dbh->err && $countErr <= 10 ); 

   if ( $dbh->err ) {
       return (0, "Subroutine: getSearchPKs Error Updating\n\t\$SQL0 : $SQL0\n\tDBI errstr: $dbh-errstr\n");
   }

   if ( $rows_affected == 0 ) {
      return (9, "Subroutine: getSearchPKs Error Getting search_PK\n\tNo searches available to blast\n");   
   }

   # getting searchPKs from tagged searches not assigned yet.
   my $SQL1 = "SELECT search_PK ".
              "FROM search ".
              "where time_assigned = 0 ".
              "AND slavename = \"$hostname\"";

   my $sth = $dbh->prepare($SQL1);

   $countErr=0;
   do 
   {
       $sth->execute();
       $countErr++;
   } 
   while ( $sth->err && $countErr <= 10 );

   if ( $dbh->err ) {
       return (0, "Subroutine: getSearchPKs Error Selecting\n\t\$SQL1 : $SQL1\n\tDBI errstr: $dbh-errstr\n");
   }

   # pushing PKs into anonymous array
   while (my @result = $sth->fetchrow_array()) {
   #	print "PK : $result[0]\n";
   	push @$RA, $result[0];   
   }

   do
   {
       $dbh->commit;
       $countErr++;
   } while ( $dbh->err && $countErr <= 10 );

   if ( $dbh->err) {
      return (0,  "Subroutine: getSearchPKs Error Commiting \n\tDBI errstr $dbh-errstr \n");    
   }

   return (1, "Subroutine: getSearchPKs Sucessful : $rows_affected search_PKs requested\n");
}

####  getSearchInfo ####
#
#  getSearchInfo( $dbh, $param_RH, $searchPK, $blastParam_RH )
#
#  $dbh -> database connection to nuclearblast database
#  $param_RH -> nuclearblast parameter hash (reference)
#  $searchPK -> primary key to get info on
#  $blastParam_RH -> empty reference to hash for search params
#                    
#  effect: fills $blastParam_RH with parameters for search
#
### 

sub getSearchInfo($$$$) {
       
   my $dbh = shift;
   my $param_RH = shift;
   my $searchPK = shift;
   my $blastParam_RH = shift;   

   my $sql1 = "SELECT search_PK, unique_ID, job_FK, dbname, location " .
               "FROM search s, blastdb b, blastdbentry e ".
               "WHERE b.blastdb_PK = e.blastdb_FK ".
               "AND s.query_blastdbentry_fk = e.blastdbentry_PK ". 
               "AND s.search_PK = $searchPK";

   my $sth1 = $dbh->prepare( $sql1 );

   my $countErr=0;

   do 
   {
       $sth1->execute();
       $countErr++;
   } 
   while ( $dbh->err && $countErr <= 10 );

   if ( $dbh->err) {
      return (0,  "Subroutine: getSearchInfo Error Selecting\n\t\$sql1 : $sql1 \n\tDBI errstr :$dbh-errstr \n");
   }

   my @result = $sth1->fetchrow_array();
   my $QUERY_BLASTDB_LOCATION = $result[4];
   my $QUERY_BLASTDB_NAME = $result[3];
   my $JOB_PK = $result[2];
   my $SEQUENCE_ID = $result[1];
   my $SEARCH_PK = $result[0];

   ####
   # get job-wide parameters

   my $sql2 = "SELECT j.blasttype, j.evalue, j.advanced, d.dbname, d.location ".
                            "FROM job j, blastdb d ". 
                            "WHERE j.job_PK = $JOB_PK ".
                            "AND j.target_blastdb_FK = d.blastdb_PK";

   my $sth2 = $dbh->prepare( $sql2 );

   do
   {
       $sth2->execute();
       $countErr++;
   }
   while ( $dbh->err && $countErr <= 10 );

   if ( $dbh->err) {
      return (0,  "Subroutine: getSearchInfo Error Selecting\n\t\$sql2 : $sql2 \n\tDBI errstr :$dbh-errstr \n");
   }


   @result = $sth2->fetchrow_array();
   my $BLASTTYPE = $result[0];
   my $EVALUE = $result[1];
   my $ADVANCED = $result[2];
   my $TARGET_BLASTDB_NAME = $result[3];
   my $TARGET_BLASTDB_LOCATION = $result[4];
   
   $dbh->commit();

   
   ####
   # fill up the blastParam hash with job information...

   %$blastParam_RH = (
   	 SEARCH_PK => $SEARCH_PK,
   	 JOB_PK => $JOB_PK,
   	 SEQUENCE_ID => $SEQUENCE_ID,
   	 QUERY_BLASTDB_NAME => $QUERY_BLASTDB_NAME,
   	 QUERY_BLASTDB_LOCATION => $QUERY_BLASTDB_LOCATION,
   	 BLASTTYPE => $BLASTTYPE,
   	 EVALUE => $EVALUE,
   	 TARGET_BLASTDB_NAME => $TARGET_BLASTDB_NAME,
   	 TARGET_BLASTDB_LOCATION => $TARGET_BLASTDB_LOCATION,
	 ADVANCED => $ADVANCED
	);

    
   return (1,"Subroutine: getSearchInfo Sucessful\n");

}

#### getFastaFile #######
# 
# getFastaFile($blastParam_RH, $param_RH )
#
# $blastParam_RH -> empty reference to hash for search params
# $param_RH -> nuclearblast parameter hash (reference)
#
# effect: pulls out fasta file from blastdb and places it in 
#         tmp_dir 
#
###############

sub getFastaFile($$) {
   	my $blastParam_RH = shift;
   	my $param_RH = shift;
   
   	my $DB = "$$param_RH{blastdb_dir}/$$blastParam_RH{QUERY_BLASTDB_NAME}";
	my $seq_name = "$$blastParam_RH{SEQUENCE_ID}"; 	
	my $fastaCMD = "$$param_RH{blast_bin_dir}/fastacmd";

   	if (! (-e $fastaCMD ) ) {
		return (0, "Subroutine: getFastaFile Error\n\tProgram fastacmd does not exist at $fastaCMD\n");
   	}
 
   	my $tempFasta_file = "$$param_RH{tmp_dir}/$$blastParam_RH{SEARCH_PK}.fasta";
   	my $command = "$fastaCMD -d $DB -s \"$seq_name\" -o $tempFasta_file";
   	my $fasta =  `$command`;

   	if ( -e "$tempFasta_file" ) {      
     		return (1, "Subroutine: getFastaFile Successful\n\tSequence: $seq_name extracted successfully to $tempFasta_file\n");
   	} else {
      		return (0, "Subroutine: getFastaFile Error\n\tSequence: $seq_name not extracted to $tempFasta_file\n");
   	}
}

##### runBlast ###########
#
#  usage: runblast ( $dbh, $param_RH, $blastParam_RH, $BlastLoader )
#
#  $dbh -> database connection to nuclearblast database
#  $param_RH -> nuclearblast parameter hash (reference)
#  $blastParam_RH -> empty reference to hash for search params
#  $BlastLoader -> Alkahest_BlastReport object
#
#  effect: runs the blast according to the parameters in the database
#
##########################

sub runBlast($$$$) {

	my $dbh = shift;
   	my $param_RH = shift;
   	my $blastParam_RH = shift;
        my $BlastLoader= shift;

   	my $blastbinary = "$$param_RH{blast_bin_dir}blastall";
   	my $blasttype = "$$blastParam_RH{BLASTTYPE}";
   	my $database = "$$param_RH{blastdb_dir}$$blastParam_RH{TARGET_BLASTDB_NAME}";
   	my $pro = "$$param_RH{number_processors}";
   	my $file = "$$param_RH{tmp_dir}/$$blastParam_RH{SEARCH_PK}.fasta";
   	my $evalue = "$$blastParam_RH{EVALUE}";
	my $advanced = "$$blastParam_RH{ADVANCED}";

   	# updating searchPKs time_assigned
   	
        my $SQL1 = "UPDATE search SET time_assigned = NOW() where search_PK = $$blastParam_RH{SEARCH_PK}";

	my $countErr = 0;
   	do
   	{
       	$dbh->do($SQL1);
       	$countErr++;
   	}
   	while ( $dbh->err && $countErr <= 10 );

   	if ( $dbh->err) {
      		return (0,  "Subroutine: runBlast Error Updating\n\t\$SQL1 : $SQL1 \n\tDBI errstr :$dbh-errstr \n");
   	}

   	$dbh->commit();

   	## rename temp file without | to avoid sh pipe-ing problems
   	$file =~ s/\|/_/g;

   	my $command = "$blastbinary -J T -p $blasttype -d $database -a $pro -m 7 -v 5000 -e $evalue -i \"$file\" -o \"$file.xml\" $advanced";
	system("$command");
   	open ( XML, "$file.xml" ) or  
		return (0, "Subroutine: runBlast Error\n\tXML file not available at $file.xml\n");  
    
   	## XML validation here...
 

	# Updating time blast job was completed.
  	my $SQL2 = "UPDATE search SET time_completed=NOW() WHERE search_PK=$$blastParam_RH{SEARCH_PK}";
        $countErr = 0;
        do
        {
        $dbh->do($SQL2);
        $countErr++;
        }
        while ( $dbh->err && $countErr <= 10 );

        if ( $dbh->err) {
                return (0,  "Subroutine: runBlast Error Updating\n\t\$SQL2 : $SQL2 \n\tDBI errstr :$dbh-errstr \n");
        }
   	$dbh->commit();

	# Inserting job to database
        $BlastLoader->insert_report( *XML, $$blastParam_RH{SEARCH_PK} );
   	$dbh->commit(); 
   	close XML;

	# Updateing time_loaded        
        my $SQL3 = "UPDATE search SET time_loaded=NOW() WHERE search_PK=$$blastParam_RH{SEARCH_PK}";

        $countErr = 0;
        do
        {
        $dbh->do($SQL3);
        $countErr++;
        }
        while ( $dbh->err && $countErr <= 10 );

        if ( $dbh->err) {
                return (0,  "Subroutine: runBlast Error Updating\n\t\$SQL3 : $SQL3 \n\tDBI errstr :$dbh-errstr \n");
        }
        $dbh->commit();
        
	return (1, "Subroutine: runBlast completed successfully\n\tBlast run and loaded.\n");

}

sub cleanTempFiles($$$) {
   	my $dbh = shift;
   	my $param_RH = shift;
   	my $blastParam_RH = shift;

        my $seq_name = "$$blastParam_RH{SEQUENCE_ID}";
   	$seq_name =~ s/\|/_/g;

   	unlink "$$param_RH{tmp_dir}/$$blastParam_RH{SEARCH_PK}".".fasta";   
	unlink "$$param_RH{tmp_dir}/$$blastParam_RH{SEARCH_PK}".".fasta.xml";
}


sub execute_STH {
   my ($dbh, $sth, @binds) = @_;

   my $binds = join(', ', @binds) || "";
   
   my $maxCount = 10;
   my $countErr = 0;
   do 
   {
      $sth->execute(@binds);
      $countErr++;
   } 
   while ( $dbh->err && $countErr <= $maxCount );


   if ( $dbh->err ) {
      die ("Error\n\tDBI errstr : ".$dbh->errstr."\n");
   }
}


sub throwError($$$){
   	my $dbh = shift;
   	my $SEARCH_PK = shift;    
   	my $errorLog = shift;
   
        my $errorString = hostname().":$errorLog";

   	my $sql1 = "UPDATE search SET time_assigned=0, error_code=\"$errorString\" WHERE search_PK=$SEARCH_PK";       


   	$dbh->do($sql1);   
   	$dbh->commit();

}

sub exitNice($$$) {
        my $dbh = shift;
        my $file = shift;
        my $error = shift;

        unless ( $error ) {
                unlink $file;
        }
        $dbh->disconnect;
        exit;
}

######################################################################
#### MAIN ############################################################
######################################################################

if ( !($DB_HOST) || !($DB_NAME) ) {
	die "usage: nb_blastPIPE.pl <host name> <database name>\n";
}
  

# get global parameters 
my ($dbparam_RH, $param_RH) = getParams( $XML_FILE, $DB_HOST, $DB_NAME );

# get database with AUTOCOMMIT OFF
my $dbh = get_dbh( 0, $dbparam_RH );

# create Blast Loader

my $BlastLoader = Alkahest_BlastReport->new( $dbh, 1 );

# create log filehandle as reopened STDERR so it catches subprogram STDERR calls to the log...
my $logfile_name = "$$param_RH{tmp_dir}/"."NBLog_".time().".tmp";
open (STDERR, ">$logfile_name");
my $logFH = *STDERR;

print $logFH "nb_blastPIPE.plx Version $VERSION\n".hostname().":  ";

my $time=time();
my ($sec,$min,$hour,$day,$mon,$year) = (localtime($time))[0..5];
printf $logFH ("%d/%02d/%02d %d:%d:%d\n", $year+1900, $mon+1, $day, $hour, $min, $sec);

print $logFH "\n================================================\n\n";

do {

	# get list of searchPKs to blast
	my @searchpk_A;
        my ( $returnVal, $returnStr ) = getSearchPKs( $dbh, $param_RH, \@searchpk_A );


	print $logFH "$returnStr";
	
	if ( $returnVal ==  9 ) {
		exitNice( $dbh, $logfile_name, $errFlag );
	}

        if ( !($returnVal) ) {
		$errFlag = 1;
		exitNice( $dbh, $logfile_name, $errFlag );
        }

	# iterate through list, blast and load results into database

		while ( my $searchPK = shift(@searchpk_A) ) {        

		my %blastParam_H;

		print $logFH "\n\n====================\n".
			     "SearchPK : $searchPK\n".
			     "====================\n"; 

   		## get the search parameters..
   		($returnVal, $returnStr ) = getSearchInfo( $dbh, $param_RH, $searchPK, \%blastParam_H );

			 # exit if errors
        	print $logFH "$returnStr";
		if ( ! ($returnVal) ) {
			$errFlag = 1;
			throwError( $dbh, $searchPK, $logfile_name );
  		}

   		## extract query sequence from query blast database
   		($returnVal, $returnStr) =  getFastaFile( \%blastParam_H, $param_RH ); 

                print $logFH "$returnStr";
                if ( ! ($returnVal) ) {
                        $errFlag = 1;
                        throwError( $dbh, $searchPK, $logfile_name );
                }

   		## run the actual BLAST search and load into database
   		($returnVal, $returnStr) = runBlast( $dbh, $param_RH, \%blastParam_H, $BlastLoader );

                print $logFH "$returnStr";
                if ( ! ($returnVal) ) {
                        $errFlag = 1;
                        throwError( $dbh, $searchPK, $logfile_name );
                }
    
   		## clean up temporary files and tag search as done
   		cleanTempFiles( $dbh, $param_RH, \%blastParam_H );

	}

	$dbh->commit();
	
} while ( $ALL );

exitNice( $dbh, $logfile_name, $errFlag );

__END__
