# Supplementary material for: Alkahest NuclearBLAST : a user-friendly BLAST management and analysis system
Source: BMC Bioinformatics. 2005 Jun 15;6:147. doi: 10.1186/1471-2105-6-147 (PMC1181624; doi:10.1186/1471-2105-6-147)
Supplement: Additional File 1 — The program, source and full documentation for installation are included. [file 1471-2105-6-147-s1.gz › alkahest-0.7.5/bin/runBLAST.sh]

#!/bin/bash
#################################################################################
# Date: 2003-02-01								#
# Made by: GenoTech Inc., Stephen Diener 			 		#
# What: Script to use with cron. The script loads the default profile and then 	#
# 	executes nb_local_Daemon.pl						#
# Contact: sediener@unity.ncsu.edu						#
#################################################################################

# Run the profile which loads environment variables. It corrects problems with PATH
source /etc/profile
 
# Run interceptor
$ALKAHEST_ROOT/bin/nb_local_Daemon.pl localhost nuclearblast 0 0

# EOF
