# Supplementary material for: Alkahest NuclearBLAST : a user-friendly BLAST management and analysis system
Source: BMC Bioinformatics. 2005 Jun 15;6:147. doi: 10.1186/1471-2105-6-147 (PMC1181624; doi:10.1186/1471-2105-6-147)
Supplement: Additional File 1 — The program, source and full documentation for installation are included. [file 1471-2105-6-147-s1.gz › alkahest-0.7.5/bin/nb_local_Daemon.pl]

#!/usr/bin/perl

#nb_local_Daemon.pl BLAST-launching daemon for AlkahEST NuclearBLAST
#Copyright (C) Steve Diener, T.D. Houfek, Sam Kalat

#This program is free software; you can redistribute it and/or
#modify it under the terms of the GNU General Public License
#as published by the Free Software Foundation; either version 2
#of the License, or (at your option) any later version.

#This program is distributed in the hope that it will be useful,
#but WITHOUT ANY WARRANTY; without even the implied warranty of
#MERCHANTABILITY or FITNESS FOR A PARTICULAR PURPOSE.  See the
#GNU General Public License for more details.

#You should have received a copy of the GNU General Public License
#along with this program; if not, write to the Free Software
#Foundation, Inc., 59 Temple Place - Suite 330, Boston, MA  02111-1307, USA.
  
# set this up as a cron job...

use strict;
use IO::File;
use POSIX qw(WNOHANG setsid);

use constant PID_FILE  => '/var/tmp/nb_localDaemon.pid';
my $quit = 0;

# signal handler for child die events
$SIG{CHLD} = sub { while ( waitpid(-1,WNOHANG)>0 ) { } };
$SIG{TERM} = $SIG{INT} = sub { $quit++ };

my $fh = open_pid_file(PID_FILE);
my $pid = become_daemon();
print $fh $pid;
close $fh;


### path to nb_blastpipe.pl

#print "Starting...\n";
system ("$ENV{ALKAHEST_ROOT}/bin/nb_blastPIPE.pl $ARGV[0] $ARGV[1] $ARGV[2] $ARGV[3]");
#print "Ending....\n";

sub become_daemon {
  die "Can't fork" unless defined (my $child = fork);
  exit 0 if $child;    # parent dies;
  setsid();     # become session leader
  chdir '/';           # change working directory
  umask(0);            # forget file mode creation mask
  $ENV{PATH} = '/bin:/sbin:/usr/bin:/usr/sbin:/';
  return $$;
}

sub open_pid_file {
  my $file = shift;
  if (-e $file) {  # oops.  pid file already exists
    my $fh = IO::File->new($file) || return;
    my $pid = <$fh>;
    die "Server already running with PID $pid" if kill 0 => $pid;
    warn "Removing PID file for defunct server process $pid.\n";
    die "Can't unlink PID file $file" unless -w $file && unlink $file;
  }
  return IO::File->new($file,O_WRONLY|O_CREAT|O_EXCL,0644)
    or die "Can't create $file: $!\n";
}

END { unlink PID_FILE if $$ == $pid; }
