# Supplementary material for: Alkahest NuclearBLAST : a user-friendly BLAST management and analysis system
Source: BMC Bioinformatics. 2005 Jun 15;6:147. doi: 10.1186/1471-2105-6-147 (PMC1181624; doi:10.1186/1471-2105-6-147)
Supplement: Additional File 1 — The program, source and full documentation for installation are included. [file 1471-2105-6-147-s1.gz › alkahest-0.7.5/bin/mergeNCBIDatabases.sh]

#!/bin/bash

cd /storage/blastdbs/

wget --passive-ftp ftp://ftp.ncbi.nlm.nih.gov/blast/db/month.aa.Z
gunzip month.aa.Z
./fmerge -t 1 -n nr -i index.nr
./fmerge -t 2 -m month.aa -i index.nr

wget --passive-ftp ftp://ftp.ncbi.nlm.nih.gov/blast/db/month.nt.Z
gunzip month.nt.Z
./fmerge -t 1 -n nt -i index.nt
./fmerge -t 2 -m month.nt -i index.nt

./formatdb -i nr -p T -o T
./formatdb -i nt -p F -o T
