# Supplementary material for: Alkahest NuclearBLAST : a user-friendly BLAST management and analysis system
Source: BMC Bioinformatics. 2005 Jun 15;6:147. doi: 10.1186/1471-2105-6-147 (PMC1181624; doi:10.1186/1471-2105-6-147)
Supplement: Additional File 1 — The program, source and full documentation for installation are included. [file 1471-2105-6-147-s1.gz › alkahest-0.7.5/lib/Alkahest_Database.pm]

package Alkahest_Database;

use DBI;

use lib "$ENV{ALKAHEST_ROOT}/lib";
use Alkahest_Parameters;

my $CONFIG_FILE_DEFAULT = "$ENV{ALKAHEST_ROOT}/config/alkahest.xml";

# get_dbh( "database host name"
#          "database name",
#          "(OPT) configuration file name" )
#-------------------------------------------------------------------------------
#     Generic routine to connect to a database, returning a DBI handle. The
# information required to connect is retrieved from the config file by looking
# for the section specific to a given host (parameter 1) and database on that
# host (parameter 2). The default configuration file is used unless a full
# filenae is provided as an optional prameter 3.
#
# Requires:
# --------
#     DBI - doing the work here
#     Alkahest_Parameter - to get the info from the config file.
#
# To Do:
# -----
#     Add parameters to XML file for repeated attempts to connect
#          (see int_Export... for example)
#     Doesn't support multiple engines, only mysql.
#     Would be better if was passed DB hash as parameter?
#
sub get_dbh
{
	my $db_Host = shift;
	my $db_Name = shift;
	my $config_File = shift || $CONFIG_FILE_DEFAULT;
	my @param_Error= @_;
	my $FAIL = undef;
	my $dbh;

	unless (defined( $db_Host ) && $db_Host) {
		my $message = "The required host parameter was not defined";
		warn $message;
		return $FAIL
	}
	unless (defined( $db_Name ) && $db_Name) {
		my $message = "The required database name parameter was not defined";
		warn $message;
		return $FAIL;
	}
	if (@param_Error > 0) {
		my $message = "get_dbh called with too many parameters";
		die $message;
	}

	# Use supplied hostname/database name to look up full parameter list from config file
	my $Param = Alkahest_Parameters->new($config_File);
	my $hashRef = $Param->getDatabaseByHostDbname($db_Host, $db_Name);

	if ( !defined($hashRef) )
	{
		print "Error in Alkahest_Database::get_dbh : empty hash returned by getDatabaseByHostDbname\n";
		print "Trying to load config file ($config_File)\n";
		print "host: $db_Host, database: $db_Name)\n";
		return $FAIL;
	}

	# Use these parameters to connect
	my $connect_String = "DBI:";
	$connect_String .= "$$hashRef{dbtype}:";
	$connect_String .= "$$hashRef{dbname};";
	$connect_String .= "host=$$hashRef{hostname};";
	$connect_String .= "port=$$hashRef{port}";

	print "\nTrying to connect to database \"$$hashRef{dbname}\" on $$hashRef{hostname} (using port $$hashRef{port}):\n";
	my $connected = 0;

	eval{
		$dbh = DBI->connect("$connect_String",
				    $$hashRef{dbuser},
				    $$hashRef{dbpasswd},
				    {AutoCommit=>0} );
		$connected = 1 if (defined( $dbh ) && $dbh);
	};

	my $retries = 0;
	while ((! $connected) && ($retries < $$hashRef{retry})) {
		print "Failed to connect.\n";
		print "\nWaiting $$hashRef{try_delay} seconds before retrying connection.\n";
		sleep $$hashRef{try_delay};
		++$retries;
		print "Retrying connection ($retries of $$hashRef{retry}): ";
		eval {
			$dbh = DBI->connect("$connect_String",
					    $$hashRef{dbuser},
					    $$hashRef{dbpasswd},
					    {AutoCommit=>0} );
			$connected = 1 if (defined( $dbh ) && $dbh);
		};
	}

	unless ($connected) {
		print "Failed to connect.\n";
		my $message = "\nConnection to database failed!\n";
		warn $message;
		return $FAIL;
	} else {
		print "Connected.\n";
	}

	return $dbh;
}

sub insert_feature
{
	my ( $dbh, $feature_type, $seq_name, $begin, $end ) = @_;
	my $query;
	my $sth;

	$query = "select sequence.sequence_PK from sequence where sequence.description like '$seq_name%'";	
#print "SEKDBG: query to get sequence ID: $query \n";
	$sth = $dbh->prepare($query);
	$sth->execute();
	my @row = $sth->fetchrow_array();
	$sth->finish();
	my $seqid = shift @row;

	$query = "insert into feature values(NULL,$seqid,'$feature_type',$begin,$end)";
#print "SEKDBG: query to insert feature: $query \n";
	$sth = $dbh->prepare($query);
	$sth->execute();
	$sth->finish();
}

sub insert_quality {
	my ($dbh, $quality, $rs_quality_id) =  @_;

	my $sth = $dbh->prepare("INSERT INTO quality(quality) VALUES ('$quality')");
	$sth->execute();
	$sth->finish();
	$sth = $dbh->prepare("SELECT MAX(quality_PK) from quality");
	$sth->execute();
	my @row = $sth->fetchrow_array();
	$$rs_quality_id = shift @row;
	$sth->finish();
}


sub insert_sequence {
	my ($dbh, $description, $nucleotides, $quality_id, $rs_sequence_id, $start, $end) =  @_;

	my $sql = "INSERT INTO sequence(description, nucleotides, quality_FK, start, end) VALUES ('$description', '$nucleotides', $quality_id, $start, $end)";
	# print $sql . "\n";
	my $sth = $dbh->prepare($sql);
	$sth->execute();
	$sth->finish();

	$sth = $dbh->prepare("SELECT MAX(sequence_PK) from sequence");
	$sth->execute();
	my @row = $sth->fetchrow_array();
	$$rs_sequence_id = shift @row;

	$sth->finish();
}


sub formatted_time {
	my ($sec,$min,$hour,$mday,$mon,$year,$wday,$yday,$isdat) = localtime();
	$year += 1900;
	$mon++;

	my $date_string = sprintf "%4.0d-%2.0d-%2.0d", $year, $mon, $mday;
	my $time_string = sprintf "%2.0d:%2.0d:%2.0d", $hour, $min, $sec;
	$date_string =~ s/\s/0/g;
	$time_string =~ s/\s/0/g;
	my $date_time = $date_string . " " . $time_string;	
	return $date_time;
}


sub get_project_id  {
	my ($dbh, $project_name, $rs_project_id) = @_;
	my $sth = $dbh->prepare("SELECT project_PK FROM project WHERE name LIKE '$project_name'");
	$sth->execute();
	my @row = $sth->fetchrow_array();
	$sth->finish();
	$$rs_project_id = shift @row;
	return 1;
}


sub get_screen_id  {
	my ($dbh, $screen_name, $rs_screen_id) = @_;
	my $sth = $dbh->prepare("SELECT screen_PK FROM screen WHERE screen_name LIKE '$screen_name'");
	$sth->execute();
	my @row = $sth->fetchrow_array();
	$sth->finish();
	$$rs_screen_id = shift @row;
	return 1;
}


sub get_plate_id  {
	my ($dbh, $project_id, $plate_number, $offset, $rs_plate_id) = @_;
	my $sth = $dbh->prepare("SELECT plate_PK FROM plate WHERE project_FK = '$project_id' AND plate_number = $plate_number AND offset = '$offset' ");
	$sth->execute();
	my @row = $sth->fetchrow_array();
	$sth->finish();
	$$rs_plate_id = shift @row;
	return 1;
}


sub get_seq_plate_id  {
	my ($dbh, $plate_id, $direction, $version, $rs_seq_plate_id) = @_;
	my $sth = $dbh->prepare("SELECT seq_plate_PK FROM seq_plate WHERE plate_FK = $plate_id AND direction LIKE '$direction' AND version LIKE '$version' ");
	$sth->execute();
	my @row = $sth->fetchrow_array();
	$sth->finish();
	$$rs_seq_plate_id = shift @row;
	return 1;
}


sub get_subclone_id  {
	my ($dbh, $plate_id, $row_letter, $col_number, $rs_subclone_id) = @_;
	my $sth = $dbh->prepare("SELECT subclone_PK FROM subclone WHERE plate_FK = $plate_id AND row_letter = '$row_letter' AND column_number = $col_number");
	$sth->execute();
	my @row = $sth->fetchrow_array();
	$sth->finish();
	$$rs_subclone_id = shift @row;
	return 1;
}


sub insert_project {
	my ($dbh, $project_name, $description, $directory, $vector_FK, $contaminant_FK) = @_;
	my $sth = $dbh->prepare("INSERT INTO project(name, description, directory, vector_FK, contaminant_FK) VALUES ('$project_name', '$description', '$directory', $vector_FK, $contaminant_FK)");
	$sth->execute();
	$sth->finish();
	return 1;
}


sub get_projecttype_id  {
	my ($dbh, $projecttype_description, $projecttype_id) = @_;
	my $sth = $dbh->prepare("SELECT project_type_PK FROM projecttype WHERE description LIKE '$projecttype_description'");
	$sth->execute();
	my @row = $sth->fetchrow_array();
	$sth->finish();
	$$projecttype_id = shift @row;
	return 1;
}


sub insert_projecttype {
	my ($dbh, $projecttype) = @_;
	my $sth = $dbh->prepare("INSERT INTO projecttype(description) VALUES ('$projecttype')");
	$sth->execute();
	return 1;
}


sub does_project_projecttype_exist {
	my ($dbh, $project_id, $projecttype_id) = @_;
	my $sth = $dbh->prepare("SELECT projecttype_FK from project_projecttype WHERE project_FK = $project_id AND projecttype_FK = $projecttype_id");
	$sth->execute();
	my @row = $sth->fetchrow_array();
	$sth->finish();
	my $key = shift @row;
	if ($key) { return 1; } else { return 0; }; 
}


sub insert_project_projecttype {
	my ($dbh, $project_id, $projecttype_id) = @_;
	my $sth = $dbh->prepare("INSERT INTO project_projecttype(project_FK, projecttype_FK) VALUES ($project_id, $projecttype_id)");
	$sth->execute();
	$sth->finish();
	return 1;
}


sub insert_screen {
	my ($dbh, $screen_name) = @_;
	my $sth = $dbh->prepare("INSERT INTO screen(screen_name) VALUES ('$screen_name')");
	$sth->execute();
}


sub insert_plate {
	my ($dbh, $project_id, $plate_number, $offset) =  @_;
	my $sth = $dbh->prepare("INSERT INTO plate(project_FK, plate_number, offset) VALUES ($project_id, $plate_number, '$offset')");
	$sth->execute();
}


sub insert_seq_plate {
	my ($dbh, $plate_id, $direction, $version, $arrival_time, $sequencing_date, $machine, $run_no, 
		$seq_set_stats_id, $rs_seq_plate_PK) =  @_;
	my $sql1 = "INSERT INTO seq_plate(plate_FK, direction, version, machine, run_no, arrival_time, " .
		   "sequencing_date, seq_set_stats_FK " .
		   ") VALUES ($plate_id, '$direction', " .
		   "$version, $machine, $run_no, '$arrival_time', '$sequencing_date', $seq_set_stats_id)";
#	print "\n\n$sql1\n\n";
	my $sth = $dbh->prepare($sql1);
	$sth->execute();
	$sth->finish();

	$sth = $dbh->prepare("SELECT MAX(seq_plate_PK) from seq_plate");
	$sth->execute();
	my @row = $sth->fetchrow_array();
	$$rs_seq_plate_PK = shift @row;
	$sth->finish();


}


sub does_seq_plate_exist {
	my ($dbh, $plate_FK, $direction, $version) = @_;
	my $sth = $dbh->prepare("SELECT seq_plate_PK from seq_plate WHERE plate_FK = $plate_FK AND direction = '$direction' AND version=$version");
	$sth->execute();
	my @row = $sth->fetchrow_array();
	$sth->finish();
	my $key = shift @row;

	if ($key) { return 1; } else { return 0; }; 

}


sub insert_subclone {
	my ($dbh, $plate_id, $subclone_name, $row_letter, $col_number) =  @_;
	my $sql = "INSERT INTO subclone(plate_FK, name, row_letter, column_number) VALUES ($plate_id, '$subclone_name', '$row_letter', '$col_number')";
	#print $sql . "\n";
	my $sth = $dbh->prepare($sql);
	$sth->execute();
}

# Used for: individual sequence stats, plate stats, and arbitrary set stats
sub insert_seq_set_stats 
{
	my ($dbh, $seq_set_stats_id, $num_As, $num_Cs, $num_Ts, $num_Gs, $num_Ns, $num_gold_sequences, 
		$num_vector_sequences, $num_contaminated_sequences, $num_poor_sequences, $total_nucleotides, $total_vector,
		$total_contaminated, $total_trimmed, $total_primer, $total_polyA, $total_high_quality, $total_quality,
		$num_sequences) = @_;
	my $statement = "INSERT INTO seq_set_stats(" .
				"num_As, num_Ts, num_Cs, num_Gs, num_Ns, num_gold_sequences, " .
				"num_vector_sequences, num_contaminated_sequences, num_poor_sequences, " .
				"total_nucleotides, total_vector, total_contaminated, total_trimmed, " .
				"total_primer, total_polyA, total_high_quality, total_quality, num_sequences) " .
			"VALUES (" .
			"$num_As, $num_Cs, $num_Ts, $num_Gs, $num_Ns, $num_gold_sequences, $num_vector_sequences, ".
			"$num_contaminated_sequences, $num_poor_sequences, $total_nucleotides, $total_vector, ".
			"$total_contaminated, $total_trimmed, $total_primer, $total_polyA, $total_high_quality, ".
			"$total_quality, $num_sequences) ";
#	print "\n\n$statement\n\n";
	my $sth = $dbh->prepare($statement);
	$sth->execute();
	$sth->finish();

	$sth = $dbh->prepare("SELECT MAX(seq_set_stats_PK) from seq_set_stats");
	$sth->execute();
	my @row = $sth->fetchrow_array();
	$$seq_set_stats_id = shift @row;
	$sth->finish();
}

sub insert_seq_subclone {
	my ($dbh, $subclone_id, $seq_id, $capillary, $seq_plate_FK, $submitted, $trace_file, $stats_id, $seq_subclone_name, $rs_seq_subclone_id) =  @_;
	my $sql1 = "INSERT INTO seq_subclone(subclone_FK, seq_FK, " .
		   "capillary, seq_plate_FK, submitted_to_repository, " .
		   "trace_file, seq_set_stats_FK, " .
		   "name) VALUES ($subclone_id, $seq_id, " .
		   "$capillary, $seq_plate_FK, $submitted, '$trace_file', " .
		   "$stats_id, '$seq_subclone_name')";

#	print "\n\n$sql1\n\n";
	my $sth = $dbh->prepare($sql1);
	$sth->execute();
	$sth->finish();

	$sth = $dbh->prepare("SELECT MAX(seq_subclone_PK) from seq_subclone");
	$sth->execute();
	my @row = $sth->fetchrow_array();
	$$rs_seq_subclone_id = shift @row;
	$sth->finish();
}

sub getSeqListByProject($$)
{
	my $DBH = shift;
	my $project = shift;
	my $seqlist_Ref;
	my $FAIL = 0;

	$DBH->{AutoCommit} = 0;
	$DBH->{RaiseError} = 1;
	eval {

		# Get all seq_subclone_id entries that have not been submited for a given project.
		# Get project id from the project table, look up , jumpproject ID# from table of projects

		#Do select
		my $query = "SELECT ssc.seq_subclone_id ";
		$query .= "FROM seq_subclone ssc, seq_plate spl, plate pl, project p ";
		$query .= "WHERE ssc.submitted_to_repository = '0' AND ";
		$query .= "ssc.seq_plate_FK = spl.seq_plate_id AND ";
		$query .= "spl.plate_FK = pl.plate_id AND ";
		$query .= "pl.project_FK = p.project_id AND ";
		$query .= "p.name = '" . $project . "'";

		my $STH = $DBH->prepare($query);
		$STH->execute();

		while (my @row = $STH->fetchrow_array) {
			push(@$seqlist_Ref, shift @row);
		}

		#Do update for submission in-process
		my $num_Rows_Updated = updateSubmittedFlag($DBH, $seqlist_Ref, "0", "2");
		if ($num_Rows_Updated != @$seqlist_Ref) {die "Who changed the submitted_to_repository flag? That can't happen!";}

		#Done
		$DBH->commit;
	};
	if ($@) {
		warn "Transaction aborted because $@";
		$DBH->rollback;
		return $FAIL;
	}

	$DBH->{AutoCommit} = 1;
	return $seqlist_Ref;
}

#      Retrieves one complete record from one table as a hash and returns a
# reference to it. Retrieves on the database handle passed in as the first
# parameter, access the table passed in as the second parameter, and uses a
# field name and value passed in as the third and fourth parameter to get a
# single record. If more than one record is found that matches, this
# subroutine will fail with an error message, returning "0". Retrieval is done
# using a key-read query like:
#         SELECT * from $table WHERE $key_Name = $key_Value.
#      The retrieved record is stored in hash in the obvious way, using the
# fieldnames as keys to the values of those fields.
#      If the key value is not unique, retrieval should be done using the
# getDBRecordsAsArraay() suboutine.
#
sub getDbRecordAsHash
{
	my $DBH = shift;
	my $table = shift;
	my $key_Name = shift;
	my $key_Value = shift;
	my @param_Error = @_;
	my $FAIL = 0;
	my $rec_Ref;

	# Verify that all parameters were defined.
	unless (defined( $DBH ) && $DBH) {
		my $message = "\nDatabase handle required to retrieve record as hash.";
		warn "$message";
		return $FAIL;
	}
	unless (defined( $table ) && $table) {
		my $message = "\nTable name required to retrieve record as hash.";
		warn "$message";
		return $FAIL;
	}
	unless (defined( $key_Name ) && $key_Name) {
		my $message = "\nKey name required to retrieve record as hash from $table.";
		warn "$message";
		return $FAIL;
	}
	unless (defined( $key_Value )) {
		my $message = "\nKey value required to retrieve record as hash from $table by $key_Name.";
		warn "$message";
		return $FAIL;
	}
	if (@param_Error > 0) {
		my $message = "\nTo many parameters supplied to the getDbRecordAsHash subroutine.";
		die $message;
	}


	# Set up and execute SQL query
	my $query = "SELECT * from $table WHERE $key_Name = \"$key_Value\"";
	my $STH = $DBH->prepare($query);
	$STH->execute();

	# Retrieve and verify record returned by SQL query.
	unless ($rec_Ref = $STH->fetchrow_hashref) {
		my $message = "No record in the $table table has $key_Name = $key_Value.\n";
		warn "$message";
		return $FAIL;
	}
	if ($STH->fetchrow_hashref) {
		my $message = "Multiple records retrieved!\n";
		$message .= "$key_Name value \"$key_Value\" not unique in table $table.\n";
		warn "$message";
		return $FAIL;
	}

	return $rec_Ref;
}

# Retrieves all records from a table where one field matches a given value.
# Returns a reference to an array of hash references. Each element of the array
#    refers to a hash containing all the data for one instance of the key from the table.
# Uses a query of the form:
#    SELECT * from $table WHERE $key_Name = $Key_Value.
# Each record hash has keys = "$fieldname", values = value of the fieldnames for 
#    the retrieved record.
# Essentially just queries database for a record-set using a value and loads the record-set
#    into an array.
#    Access will look like: 
#        ->[1]->{Fieldname 1}
#        ->[1]->{Fieldname 2}
#        ->[1]-> ...
#        ->[2]-> ...
#        -> ...

sub getDbRecordsAsArray($$$$)
{
	my $DBH = shift;
	my $table = shift;
	my $key_Name = shift;
	my $key_Value = shift;
	my @param_Error = @_;
	my $FAIL = 0;
	my $rec_Set;

	# Verify that all parameters were defined.
	unless (defined( $DBH )) {
		my $message = "Database handle required to retrieve record as array.\n";
		warn "$message";
		return $FAIL;
	}

	unless (defined( $table )) {
		my $message = "Table name required to retrieve record as array.\n";
		warn "$message";
		return $FAIL;
	}
	unless (defined( $key_Name )) {
		my $message = "Key name required to retrieve record as array from $table.\n";
		warn "$message";
		return $FAIL;
	}
	unless (defined( $key_Value )) {
		my $message = "Key value required to retrieve record as array from $table by $key_Name.\n";
		warn "$message";
		return $FAIL;
	}
	if (@param_Error > 0) {
		my $message = "\nTo many parameters supplied to the getDbRecordsAsArray subroutine.";
		die $message;
	}

	# Do database query for a row from the specified table using the specified primary key.
	my $query = "SELECT * from $table WHERE $key_Name = \"$key_Value\"";

	my $STH = $DBH->prepare($query);
	$STH->execute();

	# Verify that data was retrieved and load each record hash into the array"
	my $iter = 0;
	while (my $row = $STH->fetchrow_hashref) {
		$rec_Set->[$iter] = $row;
		$iter++;
	}
	if ($iter == 0) {
		my $message = "No record in the $table table has $key_Name = $key_Value.\n";
		warn "$message";
		return $FAIL;
	}

	return $rec_Set;
}

1;
