# Supplementary material for: Alkahest NuclearBLAST : a user-friendly BLAST management and analysis system
Source: BMC Bioinformatics. 2005 Jun 15;6:147. doi: 10.1186/1471-2105-6-147 (PMC1181624; doi:10.1186/1471-2105-6-147)
Supplement: Additional File 1 — The program, source and full documentation for installation are included. [file 1471-2105-6-147-s1.gz › alkahest-0.7.5/lib/Alkahest_ParseFASTA.pm]

package ParseFASTA;
use strict;

# HISTORY:
#
# 3/5/2003	T.D.Houfek	Module created


sub parse_Nuc_FASTA_file {
	my ($FASTA) = @_;	# can be file (tested) or file contents (untested)
	
	my $ra_sequences = ();
	my $allowable_chars = 'A|T|G|C|N|X|a|g|t|c|n|x';
	my $ignorable_chars = '\s|\n|';

	my $entries = read_FASTA_file($FASTA);
	foreach my $entry (@$entries) {
	
		my @header_and_sequence = ();
		my $headerline = shift @$entry;
		chomp $headerline;
		push @header_and_sequence, $headerline;
		foreach my $line (@$entry) {
			chomp $line;
			my @this_line_sequence = split //, $line;
			foreach my $item (@this_line_sequence) {
				if ($item =~ /$allowable_chars/ ) {
					push @header_and_sequence, $item;
				} elsif ( !($item =~ /$ignorable_chars/) ) {
					die "unallowable character for Nucleotide type FASTA: '$item'";
				}
			}
		}
		push @$ra_sequences, \@header_and_sequence;
	}
	return $ra_sequences;
}


sub parse_Qual_FASTA_file {
	my ($FASTA) = @_;	# can be file (tested) or file contents (untested)

	my $ra_sequences = ();
	my $allowable_chars = '\d|\d\d';
	my $ignorable_chars = '\s|\n';

	my $entries = read_FASTA_file($FASTA);
	foreach my $entry (@$entries) {
	
		my @header_and_sequence = ();
		my $headerline = shift @$entry;
		chomp $headerline;
		push @header_and_sequence, $headerline;
		foreach my $line (@$entry) {
			chomp $line;
			my @this_line_sequence = split / /, $line;
			foreach my $item (@this_line_sequence) {
				if ($item =~ /$allowable_chars/ ) {
					push @header_and_sequence, $item;
				} elsif ( !($item =~ /$ignorable_chars/) ) {
					die "unallowable character for Quality type FASTA: '$item'";
				}
			}
		}
		push @$ra_sequences, \@header_and_sequence;
	}
	return $ra_sequences;
}


sub parse_ScreenedNuc_FASTA_file {
	my ($FASTA) = @_;	# can be file (tested) or file contents (untested)

	my $ra_sequences = ();
	my $allowable_chars = 'A|T|G|C|N|X|a|g|t|c|n|x';
	my $ignorable_chars = '\s|\n';

	my $entries = read_FASTA_file($FASTA);
	foreach my $entry (@$entries) {
			
		my @header_and_sequence = ();
		my $headerline = shift @$entry;
		chomp $headerline;
		push @header_and_sequence, $headerline;
		foreach my $line (@$entry) {
			chomp $line;
			my @this_line_sequence = split //, $line;
			foreach my $item (@this_line_sequence) {
				if ($item =~ /$allowable_chars/ ) {
					push @header_and_sequence, $item;
				} elsif ( !($item =~ /$ignorable_chars/) ) {
					die "unallowable character for Screened Nucleotide type FASTA: '$item'";
				}
			}
		}
		push @$ra_sequences, \@header_and_sequence;
	}

	return $ra_sequences;
}


sub read_FASTA_file {	
	my ($FASTA) = @_;	# can be file (tested) or file contents (untested)

	my $file_contents;
	if (-e $FASTA) {
		my @file_contents;
		open (FASTA_FILE, $FASTA) or die "could not open $FASTA";
		while (<FASTA_FILE>) { push @file_contents, $_; }	
		close FASTA_FILE;
		$file_contents = \@file_contents;
	} else { 
		$file_contents = $FASTA;
	}

	my $entries = ();

	my $first_entry=1;
	my $this_entry = ();
	foreach (@$file_contents) {
		if ( ( $_ =~ /^>/ ) && $first_entry ) {
			$first_entry=0;
		}
		elsif ( ( $_ =~ /^>/ ) && !($first_entry)) {
			push @$entries, $this_entry;
			$this_entry = ();
		}
		push @$this_entry, $_;
	}
	push @$entries, $this_entry;
	return $entries;
}

1;
