# Supplementary material for: Alkahest NuclearBLAST : a user-friendly BLAST management and analysis system
Source: BMC Bioinformatics. 2005 Jun 15;6:147. doi: 10.1186/1471-2105-6-147 (PMC1181624; doi:10.1186/1471-2105-6-147)
Supplement: Additional File 1 — The program, source and full documentation for installation are included. [file 1471-2105-6-147-s1.gz › alkahest-0.7.5/lib/Alkahest_QualityReporter.pm]

package QualityReporter;

use strict;
use Cwd;

use QA_NucSequence;
use QA_NucSequenceCollection;


sub generateQAstats {
	my ($qa_coll, $phd_cutoff, $num_hq) = @_;
	my $ra_seqs = $qa_coll->get_all_seqs();

	my $numsequences = scalar @$ra_seqs;
	foreach my $nuc_seq (@$ra_seqs) {
		my ($numbases) = 0;
		my ($bp, $seq, $qual, $screen);
		while ( $nuc_seq->next_position(\$bp, \$seq, \$qual, \$screen) ) {
			$numbases++;		
		}
		print "$numbases\n";
	}
	print "Number of sequences: $numsequences\n";

}


1;
