# Supplementary material for: Alkahest NuclearBLAST : a user-friendly BLAST management and analysis system
Source: BMC Bioinformatics. 2005 Jun 15;6:147. doi: 10.1186/1471-2105-6-147 (PMC1181624; doi:10.1186/1471-2105-6-147)
Supplement: Additional File 1 — The program, source and full documentation for installation are included. [file 1471-2105-6-147-s1.gz › alkahest-0.7.5/lib/Alkahest_BlastReport.pm]

package Alkahest_BlastReport;

use DBI;
use Bio::SearchIO;
use strict;

sub new {
        my ( $class, $dbh, $log ) = @_;

        my $self = {};
        bless $self, $class;
        $self->{logTag} = $log;
        $self->{dbh}= $dbh;
        $self->_initialize();
        return $self;

} # END new

sub _initialize() {
   my $self = shift;
	
   # INSERT SINGLE HSP DATABASE STATEMENT HANDLE   
   my $sth_hsp_sql =
   "INSERT INTO hsp ".
   "(`hit_FK`, `bit_score`, `score`, `evalue`,`identity`, `positive`, `gaps`, `align_len`, ".
   "`query_from`, `query_to`, `query_frame`, `hit_from`, `hit_to`, `hit_frame`, `e_prefix`, ".
   "`e_suffix`, `hsp_num`) ".
   "VALUES (?,?,?,?,?,?,?,?,?,?,?,?,?,?,?,?,?)" ;

   $self->{HSP_INSERT} = $self->{dbh}->prepare($sth_hsp_sql);

   # GET TARGET DATABASEENTRY STATEMENT HANDLE

   my $get_target_blastdbentry_FK_sql = "SELECT blastdbentry_PK from blastdbentry WHERE " . 
                                   "blastdbentry.unique_id=?";
   $self->{GET_TARGET_DBENTRY_PK} = $self->{dbh}->prepare($get_target_blastdbentry_FK_sql);

   # INSERT HIT STATEMENT HANDLE

   my $sth_hit_sql = "INSERT INTO hit (`target_blastdbentry_FK`, `search_FK`, `hit_num`) VALUES (?,?,?)";
   $self->{HIT_INSERT} = $self->{dbh}->prepare($sth_hit_sql);

   # SELECT LAST INSERT ID

   my $hit_key_get_sql = "SELECT last_insert_id()";
   $self->{GET_LAST_ID} = $self->{dbh}->prepare($hit_key_get_sql);

   # INSERT HIT BEST STATS

   my $best_stats_update_sql = "UPDATE hit ".
                               "set best_e_value=?, best_e_prefix=?, best_e_suffix=? ".
                               "WHERE hit_PK=?";

   $self->{INSERT_HIT_BEST_STATS} = $self->{dbh}->prepare($best_stats_update_sql);

   # UPDATE NUM HITS ON SEARCH

   my $sth_result_sql = "UPDATE search ".
                        "SET `num_hits`=? ".
                        "WHERE search_PK=?";

   $self->{UPDATE_NUM_HITS} = $self->{dbh}->prepare($sth_result_sql);

   # INSERT SEARCH BEST STATS
   
   
   my $best_stats_update_sql1 = "UPDATE search ".
                                "SET best_e_value=?, best_e_prefix=?, best_e_suffix=?,time_loaded=NULL ".
                                "WHERE search_PK=?";

   $self->{INSERT_SEARCH_BEST_STATS} = $self->{dbh}->prepare($best_stats_update_sql1);

}


sub split_evalue ($) {
		my $self = shift;
                my $evalue = shift; ## EXPECTS EVALUE AS STRING

                # * finding the exponential order of the significance.  in the database we store the evalue using three
                # fields: 'evalue', which contains a string representation, 'e_prefix', which contains a decimal coefficient,
                # and 'e_suffix', which contains an integer representing the exponential offset:
                #
                # Actual value 0.00000145       Computer exponential: 1.45e-6
                #
                # e_prefix: 1.44    e_suffix: 6

                my ($e_prefix, $e_suffix);
                if ($evalue eq "0") {
                        $e_suffix = 32767;
                        $e_prefix = 0;
                } elsif ($evalue =~ m/(\d\.\d*)e-(\d+)/) {
                        $e_prefix = $1;
                        $e_suffix = $2;
                } elsif ($evalue =~ m/(\d)e-(\d+)/) {
                        $e_prefix = $1;
                        $e_suffix = $2;                
		} else {
                        $evalue =~ m/0*\.(\d+)/;
                        $e_prefix = 0;
                        $e_suffix = length($1);
                }

                return ($e_prefix, $e_suffix);
}


sub insert_hsp($$$){
   my ($self, $hsp, $hit_FK, $hsp_rank) = @_;
   my $query = $hsp->query();
   my $target = $hsp->hit();	
	
   my $bits = $hsp->bits;
   my $score = $hsp->score;
   my $evalue = $hsp->evalue;
   my $frac_identical = $hsp->frac_identical * 100;
   my $frac_conserved = $hsp->frac_conserved * 100;
   my $gaps = $hsp->gaps;
   my $length = $hsp->length;
   my $query_start = $query->start;
   my $query_end = $query->end;
   my $query_strand = $query->strand;
   my $target_start = $target->start;
   my $target_end = $target->end;
   my $target_strand = $target->strand;
   my ($evalue_prefix, $evalue_suffix) = $self->split_evalue($evalue);
   
   $self->execute_STH("HSP_INSERT", $hit_FK, 
                 $bits,
                 $score,
                 $evalue,
                 $frac_identical,
                 $frac_conserved,
                 $gaps,
                 $length,
                 $query_start,
                 $query_end,
                 $query_strand,
                 $target_start,
                 $target_end,
                 $target_strand,
                 $evalue_prefix,
                 $evalue_suffix,
                 $hsp_rank);      

   return $evalue;
}


sub insert_hit ($$$) {
   my ($self, $hit, $search_FK, $hit_num) = @_;
   my $name = $hit->name;

   ## GET TARGET BLASTDBENTRY PK

   $self->execute_STH("GET_TARGET_DBENTRY_PK", "$name");
   my $target_blastdbentry_FK = ($self->{GET_TARGET_DBENTRY_PK}->fetchrow_array)[0];
   $self->{GET_TARGET_DBENTRY_PK}->finish();

	if ( $target_blastdbentry_FK eq "" ) 
	{ 
		print "$name missing from database, skipping...\n";
		return 100.0; 
	}

   ## INSERT HIT
      
   $self->execute_STH("HIT_INSERT", $target_blastdbentry_FK, $search_FK, $hit_num);

   ## GET LAST INSERT ID
  
   $self->execute_STH("GET_LAST_ID");      

   my $hit_PK = ($self->{GET_LAST_ID}->fetchrow_array)[0];
   $self->{GET_LAST_ID}->finish();
   ## Insert All hsps

   my $hsp_rank=0;
   my $hsp_evalue = 1000000;
   while( my $hsp = $hit->next_hsp ) {
	
      $hsp_rank++;
	
      my $timeStart = time();
      my $testEvalue = $self->insert_hsp( $hsp, $hit_PK, $hsp_rank );   
      my $timeEnd = time();

      $self->loggit("*INSERT_HSP \# $hsp_rank Total Time: ".($timeEnd-$timeStart)."s") ;
   
      if ( $testEvalue < $hsp_evalue ) {
         $hsp_evalue = $testEvalue;
      }
   }

   my ($best_evalue_prefix, $best_evalue_suffix) = $self->split_evalue("$hsp_evalue");   
   $self->execute_STH("INSERT_HIT_BEST_STATS", $hsp_evalue, $best_evalue_prefix, $best_evalue_suffix, $hit_PK);
   
   return $hsp_evalue;
}


sub insert_search ($$) {
   my ($self, $result, $search_PK) = @_;
   my $query_description = $result->query_description();
   my $query_length = $result->query_length();
   my $query_name = $result->query_name();

   ## Iterate through all hits
   my $hit_rank=0;
   my $hit_evalue = 1000000;
   while( my $hit = $result->next_hit ) {
      
      $hit_rank++;

      my $timeStart = time();
      my $testEvalue = $self->insert_hit($hit, $search_PK, $hit_rank);
      my $timeEnd = time();

      $self->loggit("*** INSERT_HIT \# $hit_rank Total Time: ".($timeEnd-$timeStart)."s");
      
      if ( $testEvalue < $hit_evalue ) {
         $hit_evalue = $testEvalue;
      }
   }

   $self->execute_STH("UPDATE_NUM_HITS", $hit_rank, $search_PK);      

   if ( $hit_rank > 0 ) {

      my ($best_evalue_prefix, $best_evalue_suffix) = $self->split_evalue("$hit_evalue");   
      
      #  Insert Best stats
      $self->execute_STH("INSERT_SEARCH_BEST_STATS", $hit_evalue, $best_evalue_prefix, $best_evalue_suffix, $search_PK );
   }

}


sub insert_report ($$) {
  
   my ($self, $blastReport, $search_PK) = @_;
  
   
   my $timeStart = time();
   my $searchio = new Bio::SearchIO(-format => 'blastxml',
                                   -fh  => $blastReport);   
   my $timeEnd = time();

   $self->loggit("new SearchIO Total Time: ".($timeEnd-$timeStart)."s");

   while( my $result = $searchio->next_result ) {
      
#      my $search_PK = shift @$search_PK_RA;
      my $timeStart = time();
      $self->insert_search( $result, $search_PK );
      my $timeEnd = time();

      $self->loggit("INSERT_SEARCH Total Time: ".($timeEnd-$timeStart)."s");

   }  
  
   $self->{dbh}->commit;

}

sub execute_STH {
   my ($self, $sth, @binds) = @_;

   my $binds = join(', ', @binds) || "";
   
   my $timeStart = 0;
   my $timeEnd = 0;
   my $maxCount = $self->{maxRetry} || 10;
   if ($self->{logTag}) {
       $timeStart = time();
   }
   my $countErr = 0;
   do 
   {
      $self->{$sth}->execute(@binds);
      $countErr++;
   } 
   while ( $self->{dbh}->err && $countErr <= $maxCount );

   if ($self->{logTag}) {
      $timeEnd = time();
   }

   if ( $self->{dbh}->err ) {
      die ("Error $sth\n\tDBI errstr : ".$self->{dbh}->errstr."\n");
   }

   if ($self->{logTag}) {
      $self->loggit("$sth Time: ".($timeEnd-$timeStart)."s");
   }
}

sub loggit {
   my $self = shift;
   my $message = shift;
   if ( $self->{logTag} ) {
      print STDERR "$message\n";
   }
}

1;
