# Supplementary material for: Alkahest NuclearBLAST : a user-friendly BLAST management and analysis system
Source: BMC Bioinformatics. 2005 Jun 15;6:147. doi: 10.1186/1471-2105-6-147 (PMC1181624; doi:10.1186/1471-2105-6-147)
Supplement: Additional File 1 — The program, source and full documentation for installation are included. [file 1471-2105-6-147-s1.gz › alkahest-0.7.5/lib/Alkahest_SeqStats.pm]

package Alkahest_SeqStats;

use strict;

# BioPerl modules
use Bio::Seq;
use Bio::SeqIO;
use Bio::SeqIO::fasta;

# Alkahest modules
use lib "$ENV{ALKAHEST_ROOT}/lib_perl";

sub new 
{
        my $class = shift;
        my $self = {};
        bless $self, $class;
	$self->{HQthreshold}=20;
        return $self;
}

sub goldSequences
{
	my $self = shift;
	if (@_) { $self->{goldSequences} = shift } 
	return $self->{goldSequences};
}

sub numNucleotides
{
	my $self = shift;
	if (@_) { $self->{numNucleotides} = shift } 
	return $self->{numNucleotides};
}

sub HQthreshold
{
	my $self = shift;
	if (@_) { $self->{HQthreshold} = shift } 
	return $self->{HQthreshold};
}

sub numHQNucleotides
{
	my $self = shift;
	if (@_) { $self->{numHQNucleotides} = shift } 
	return $self->{numHQNucleotides};
}

sub numSequences
{
	my $self = shift;
	if (@_) { $self->{numSequences} = shift } 
	return $self->{numSequences};
}

sub totalQuality
{
	my $self = shift;
	if (@_) { $self->{totalQuality} = shift } 
	return $self->{totalQuality};
}

sub avgQuality
{
	my $self = shift;
	if (@_) { $self->{avgQuality} = shift } 
	return $self->{avgQuality};
}

sub numAs
{
	my $self = shift;
	if (@_) { $self->{numAs} = shift } 
	return $self->{numAs};
}

sub numTs
{
	my $self = shift;
	if (@_) { $self->{numTs} = shift } 
	return $self->{numTs};
}

sub numGs
{
	my $self = shift;
	if (@_) { $self->{numGs} = shift } 
	return $self->{numGs};
}

sub numCs
{
	my $self = shift;
	if (@_) { $self->{numCs} = shift } 
	return $self->{numCs};
}

sub numTrimmedNucleotides
{
	my $self = shift;
	if (@_) { $self->{numTrimmedNucleotides} = shift } 
	return $self->{numTrimmedNucleotides};
}

sub avgTrimmedSize
{
	my $self = shift;
	if (@_) { $self->{avgTrimmedSize} = shift } 
	return $self->{avgTrimmedSize};
}

sub contaminatedSequences
{
	my $self = shift;
	if (@_) { $self->{contaminatedSequences} = shift } 
	return $self->{contaminatedSequences};
}

sub poorSequences
{
	my $self = shift;
	if (@_) { $self->{poorSequences} = shift } 
	return $self->{poorSequences};
}

sub volumeName
{
	my $self = shift;
	if (@_) { $self->{volumeName} = shift } 
	return $self->{volumeName};
}

sub initialize
{
	my $self = shift;

	# Bookkeeping
	$self->{volumeName} = 0;
	$self->{email} = "";
	$self->{sequencer_id} = 999;
	$self->{timestamp} = "";

	# Attributes related to classifying sequences on the plate
	$self->{numSequences} = 0;
	$self->{goldSequences} = 0;
        $self->{contaminatedSequences} = 0;
        $self->{poorSequences} = 0;
	$self->{vectorSequences} = 0;

	# Information about all nucleotides across all sequences on this plate
	$self->{totalQuality} = 0;
	$self->{avgQuality} = 0;
        $self->{numNucleotides} = 0;
        $self->{numHQNucleotides} = 0;
        $self->{numTrimmedNucleotides} = 0;
        $self->{avgTrimmedSize} = 0;
        $self->{numAs} = $self->{numTs} = 0;
        $self->{numNs} = $self->{numGs} = $self->{numCs} = 0;
	$self->{numVectorNucleotides} = 0;
	$self->{numContaminantNucleotides} = 0;
	$self->{numPrimerNucleotides} = 0;
	$self->{numPolyANucleotides} = 0;
}

# Subroutine for taking a BioPerl sequence object and tallying up its
# statistics; works with a single sequence.
sub analyzeBioSeq
{
	my ( $self, $seqobj, $qualobj ) = @_;

	$self->{numNucleotides} += $seqobj->length();
        my $seqstr = $seqobj->seq();

	my $i; 
	for ( $i=0; $i<$seqobj->length(); $i++ )
	{
		my $base = substr( $seqstr, $i, 1 );
		if ( $base eq "A" ) { $self->{numAs} += 1; }
		elsif ( $base eq "T" ) { $self->{numTs} += 1; }
		elsif ( $base eq "G" ) { $self->{numGs} += 1; }
		elsif ( $base eq "C" ) { $self->{numCs} += 1; }
		elsif ( $base eq "N" ) { $self->{numNs} += 1; }

		# Ever need to worry about lower-case nucleotides? use this...
		#if ( $base =~ m/A/i ) { $self->{numAs} += 1; }
		#elsif ( $base =~ m/T/i ) { $self->{numTs} += 1; }
		#elsif ( $base =~ m/G/i ) { $self->{numGs} += 1; }
		#elsif ( $base =~ m/C/i ) { $self->{numCs} += 1; }

		$self->{totalQuality} += $qualobj->qualat($i+1);
		if ( $qualobj->qualat($i+1) >= $self->{HQthreshold} )
		{
			$self->{numHQNucleotides} += 1;
		}
	}

	$self->{numSequences}++;
}

sub allDone
{
	my $self = shift;
	$self->{avgQuality} = $self->{totalQuality} / $self->{numNucleotides};
	$self->{avgTrimmedSize} = $self->{numTrimmedNucleotides} / $self->{numSequences};
}

1;
