# Supplementary material for: Alkahest NuclearBLAST : a user-friendly BLAST management and analysis system
Source: BMC Bioinformatics. 2005 Jun 15;6:147. doi: 10.1186/1471-2105-6-147 (PMC1181624; doi:10.1186/1471-2105-6-147)
Supplement: Additional File 1 — The program, source and full documentation for installation are included. [file 1471-2105-6-147-s1.gz › alkahest-0.7.5/lib/Alkahest_Parameters.pm]

package Alkahest_Parameters;

use XML::DOM;
use strict;

###### new ######
#
#USAGE: my $Param = Paramaters->new($file)
#
#$file -> full path to alkahest.xml config file...
#
#Returns Parameters object;
#
#Note: alkahest_steve.xml is a good file to test the functionality out on...
#
#################


sub new($$) {
	my ($class, $file) = @_;

	my $self = {};
	bless $self, $class;
	$self->_initialize($file);
	return $self;

} # END new

###### _initialize ####
#
#USAGE: _initialize($file)
#
#$file -> same as in new;
#
#called by new() to parse XML file into XML::DOM object
#
#######################

sub _initialize($$){
	my ($self, $file) = @_;

	my $parser = new XML::DOM::Parser;
	my $DOM = $parser->parsefile ("$file");

	$self->{DOM} = $DOM;
} # END _initialize


#####  getDatabases  #####
#
#Usage: my $arrayRef = $Param->getDatabases($type);
#
#$type -> sequencing, blasting, annotations or anything added 
#at a later date following the same convention in the XML.
#
#Will return a reference to an array of hash references containing all 
#information in the <database> ... </database> section of the XML
#of all databases of $type specified.  XML Element tags as hash keys, and 
#element values as the associated has values.
#
#NOTE: Calling $Param->returnDatabases() without a $type 
#will return ALL databases regardless of type 
#
#####

sub getDatabases{
	my $self = shift;
	my $type = shift;

	my $all = 0;
	if ( !($type) ) {
		$all =1;
	}

	my @DBarray; 

	my $nodeList = $self->{DOM}->getElementsByTagName ("database"); # create list of nodes having TagName = database

																											my $numNodes = $nodeList->getLength;              # get number of database elements in node list
	for ( my $i = 0; $i < $numNodes; $i+=2 ) {
		# iterate over that number

		my $hash = {};
		my $node = $nodeList->item ($i);

		foreach my $child ( $node->getChildNodes ) {  # iterate over the children of the database element

			my $key = $child->getNodeName;            # set nodename = key in database hash

																	   unless ($key eq "#text") {                # unless the node is a spacer node...

				my $value = '';
				$value = $child->getChildNodes->item(0)->getNodeValue; # get the value of the first child of node child 
				$$hash{$key}= $value; 

			}
		}
		if ( $all || $$hash{$type} ) {
			push @DBarray, $hash;
		}
	}
	return \@DBarray;
} # END sub returnDatabases   


#####  getDatabaseByHostDbname  #####
#
#Usage: my $hashRef = $Param->getDatabaseByHostDbname($host, $dbname);
#
#Will return a hash reference containing all 
#information in the <database> ... </database> section of the XML
#for the database of $id specified.  XML Element tags as hash keys, and 
#element values as the associated hash values.
#
#####

sub getDatabaseByHostDbname{
	my $self = shift;
	my $host_want = shift;
	my $db_want = shift;

	if ( !( $host_want ) || !( $db_want ) ) {
		print "You must provide a \$host and \$db for method returnDatabaseByHostDbname(\$host, \$dbname).\n";
		return "UNDEF";
	}

	my $nodeList = $self->{DOM}->getElementsByTagName ("database"); # create list of nodes having TagName = database

	my $numNodes = $nodeList->getLength;              # get number of database elements in node list
	for ( my $i = 0; $i < $numNodes; $i++ ) {
		# iterate over that number skipping spacer text nodes

		my $hash = {};
		my $node = $nodeList->item ($i);

		foreach my $child ( $node->getChildNodes ) {

			my $key = $child->getNodeName;
			unless ($key eq "#text") {                # unless the node is a spacer node...

				my $value = '';
				my $child2 = $child->getChildNodes->item(0);
			
				# Guarding against empty values (which raise errors in getNodeValue)	
				if ( $child2 ) {
					$value = $child2->getNodeValue; # get the value of the first child of node child 
				}
					
				$$hash{$key}= $value;    
			}
		}

		if ( $$hash{hostname} eq $host_want && $$hash{dbname} eq $db_want ) {
			return $hash;
		}
	}
	return undef;
}


###### getConfigs #####
#
#Usage: my $hashRef = $Params->getConfigs($module);
#
#$module -> moule you want configuration for. (nuclearblast, interceptor, etc.)
#
#Will return a hash reference containing all 
#information in the <$module> ... </$module> section of the XML
#for the Module specified.  
#
#1) XML Element with text data: 
#
#tags as hash keys, and element values as the associated hash values
#
#eg:   <test>here</test>    
#key = "test" 
#value = "test"
#
#2) XML Elements with attributes:
#
#tag name and attribute name concatenated as key, attribute value as value
#
#eg1:   <test dir="here" />
#key = "test_dir"
#value = "here"
#
#eg2:   <test dir="here>here_too</here>
#key1 = "test_dir"
#value1 = "here"
#AND
#key2 = "test"
#value2 = "here_too"
#
#LIMITATIONS:
#
#As it is right now it can only deal with one level deep so in 
#alkahest_steve.xml the section,
#
#<interceptor>
#<project id="test">
#....
#</project>
#</interceptor>
#
#all of the parameters will not be available.  I don't see anything other
#than the project parameters that might get beyond this step. When we get 
#to the point where the interceptor project parameters are in the XML file
#we can easily create a modified version of the getDatabases method to 
#deal with the project parameters and returns a data structure similar to 
#getDatabases.
#
#######

sub getConfigs {
	my $self = shift;
	my $module = shift; # name of alkahest module you want configuration params...

	my $nodeMod = $self->{DOM}->getElementsByTagName($module);
	my $nodes = $nodeMod->item(0);

	my $children = $nodes->getChildNodes;
	my $n2 = $children->getLength;

	my $hash = {};
	for ( my $i = 1; $i < $n2; $i = $i+2 ) {
		my $node = $children->item ($i);
		my $nodeName = $node->getNodeName;

		foreach my $attNode ( $node->getAttributes->getValues ) {      # iterate through all of the attributes values

			my $attributeName = $attNode->getNodeName;
			my $attributeVal = $attNode->getValue;
			$$hash{"${nodeName}_${attributeName}"} = $attributeVal;

		}

		if ( $node->getChildNodes->item(0) ) {

			$$hash{$nodeName}= $node->getChildNodes->item(0)->getNodeValue; # get the value of the first child of node child     

		}
	}
	return $hash;
}

# Differs from getConfigs(), above, in that it should be used for returning an array of
# configuration options for many entries that use the same name.  What that means is
# you can have several XML sections (e.g., "interceptor_project") and you may return
# to the caller all of them.  The caller may then iterate through each entity and
# handle it individually.
#
# In contrast, getConfigs will return one hash corresponding to a single tag found.
# That is fine so long as only one is expected.
sub getConfigsList
{
        my $self = shift;
        my $module = shift; 

        my $sections = $self->{DOM}->getElementsByTagName($module);
	my @arrayOfHashes = ();
print "$module has ".$sections->getLength." sections\n";
	for( my $i = 0; $i < $sections->getLength; $i++ ) 
	{
	my $hash = {};
#		print "*******SECTION********\n";
		my $oneSection = $sections->item( $i );

		my @children = $oneSection->getChildNodes;
		foreach my $node ( @children ) 
		{
			#print $node->getNodeName.":".$node->getNodeValue."\n";
			if ( "#text" eq $node->getNodeName ) { next; }
	#		print $node->getNodeName."\n";
		my $nodeName = $node->getNodeName;
		foreach my $attNode ( $node->getAttributes->getValues ) {      # iterate through all of the attributes values

			my $attributeName = $attNode->getNodeName;
			my $attributeVal = $attNode->getValue;
			$$hash{"${nodeName}_${attributeName}"} = $attributeVal;
	#		print "${nodeName}_${attributeName} = $attributeVal\n";

		}
		if ( $node->getChildNodes->item(0) ) {
			$$hash{$nodeName}= $node->getChildNodes->item(0)->getNodeValue; 
		}
		}
		push @arrayOfHashes, $hash;
        }

	return @arrayOfHashes;
}


#### DESTROY #####
#
#called to clean up object;
#
##########

sub DESTROY {
	my $self=shift;   
    #Avoid memory leaks - cleanup circular references for garbage collection
	$self->{DOM}->dispose;
}

1;
