# Supplementary material for: Alkahest NuclearBLAST : a user-friendly BLAST management and analysis system
Source: BMC Bioinformatics. 2005 Jun 15;6:147. doi: 10.1186/1471-2105-6-147 (PMC1181624; doi:10.1186/1471-2105-6-147)
Supplement: Additional File 1 — The program, source and full documentation for installation are included. [file 1471-2105-6-147-s1.gz › alkahest-0.7.5/lib/QA_NucSequence.pm]

package QA_NucSequence;

use strict;
use Alkahest_ParseFASTA;

sub new {
	my ($class, $sequence, $quality) = @_;
	my $self = {};
	bless $self, $class;
	$self->_initialize($sequence, $quality);

	return $self;
}


sub _initialize {
	my ($self, $sequence, $quality) = @_;

	my $ra_sequence = shift @{ParseFASTA::parse_Nuc_FASTA_file($sequence)};
	$self->{header} = shift @$ra_sequence;
	$self->{header} =~ s/^>//;
	$self->{header} =~ /(\S+)\s/;
	$self->{name} = $1;
	$self->{name} =~ /(.*)\.\w\d\.ab1/;
	$self->{base_name} = $1;
	$self->{nuc_sequence} = $ra_sequence;

	my $ra_qual = shift @{ParseFASTA::parse_Qual_FASTA_file($quality)};
	shift @$ra_qual;
	$self->{qual_sequence} = $ra_qual;

	if ( $self->get_sequence_length() != $self->get_qual_sequence_length()  ) {
		print "length of sequence and quality not equal...\n seq = " .
			$self->get_sequence_length() . " bp\n qual = " .
			$self->get_qual_sequence_length() . " bp\n";
		die;
	}
	$self->{cursor} = -1;
	$self->tally_stats();
	$self->reset();
}


sub get_header {
	my $self = shift;
	return $self->{header};
}


sub set_header {
	my ($self, $header) = @_;
	$self->{header} = $header;
}

sub get_name {
	my $self = shift;
	return $self->{name};
}

sub get_base_name {
	my $self = shift;
	return $self->{base_name};
}

sub set_name {
	my ($self, $name) = @_;
	$self->{name} = $name;
}


sub get_nuc_sequence {
	my $self = shift;
	return $self->{nuc_sequence};
}

sub get_qual_sequence {
	my $self = shift;
	return $self->{qual_sequence};
}

sub get_sequence_length {
	my $self = shift;
	return scalar(@{$self->{nuc_sequence}});
}


sub get_qual_sequence_length {
	my $self = shift;
	return scalar(@{$self->{qual_sequence}});
}


sub get_num_HQ_nucs {
	my $self = shift;
	return $self->{num_HQ_nucs};
}


sub get_int_qual {
	my $self = shift;
	return $self->{int_qual};
}


sub get_mean_qual {
	my $self = shift;
	return $self->{mean_qual};
}


sub get_num_HQ_regions {
	my $self = shift;
	return $self->{num_HQ_regions};
}

sub get_longest_HQ_region {
	my $self = shift;
	return $self->{longest_HQ_region};
}

sub get_num_As {
	my $self = shift;
	return $self->{num_As};
}

sub get_num_Ts {
	my $self = shift;
	return $self->{num_Ts};
}

sub get_num_Gs {
	my $self = shift;
	return $self->{num_Gs};
}

sub get_num_Cs {
	my $self = shift;
	return $self->{num_Cs};
}

sub get_num_Xs {
	my $self = shift;
	return $self->{num_Xs};
}

sub get_num_Ns {
	my $self = shift;
	return $self->{num_Ns};
}


sub next_position {
	my ($self, $r_bp, $r_base, $r_qual) = @_;

	if ($self->{cursor} < $self->get_sequence_length-1) {
		$$r_bp = (++$self->{cursor}) + 1;
		$$r_base = $self->{nuc_sequence}[$self->{cursor}];
		$$r_qual = $self->{qual_sequence}[$self->{cursor}];
	return 1; } else { return 0; }
}


sub tally_stats {
	my $self = shift;
	$self->reset();
	my ($r_bp, $r_base, $r_qual);
	
	$self->{HQ_As} = 0;
	$self->{HQ_Ts} = 0;
	$self->{HQ_Gs} = 0;
	$self->{HQ_Cs} = 0;
	$self->{HQ_Xs} = 0;
	$self->{HQ_Ns} = 0;
	$self->{LQ_As} = 0;
	$self->{LQ_Ts} = 0;
	$self->{LQ_Gs} = 0;
	$self->{LQ_Cs} = 0;
	$self->{LQ_Xs} = 0;
	$self->{LQ_Ns} = 0;
	$self->{int_qual} = 0;
	$self->{mean_qual} = 0;
	$self->{longest_HQ_region} = 0;
	$self->{num_HQ_regions} = 0;

	my $IN_HQ = 0;
	my $this_HQ_region_length = 0;

	#DEBUG: parameterize quality thresholds
	while ( $self->next_position(\$r_bp, \$r_base, \$r_qual) ) {

		if ($r_qual >= 20) {
			if ($r_base =~ /A|a/) { $self->{HQ_As}++; }
			elsif ($r_base =~ /T|t/) { $self->{HQ_Ts}++; }
			elsif ($r_base =~ /G|g/) { $self->{HQ_Gs}++; }
			elsif ($r_base =~ /C|c/) { $self->{HQ_Cs}++; }
			elsif ($r_base =~ /X|x/) { $self->{HQ_Xs}++; }
			elsif ($r_base =~ /N|n/) { $self->{HQ_Ns}++; }

			if ( $r_base =~ /A|T|G|C|a|t|g|c/ ) {
				$self->{int_qual} += $r_qual;
				$this_HQ_region_length++; 
				if  ($IN_HQ == 0)  {
					$IN_HQ = 1; 
					$self->{num_HQ_regions}++;
				}
			}

		} else {
			if ($r_base =~ /A|a/) { $self->{LQ_As}++; }
			elsif ($r_base =~ /T|t/) { $self->{LQ_Ts}++; }
			elsif ($r_base =~ /G|g/) { $self->{LQ_Gs}++; }
			elsif ($r_base =~ /C|c/) { $self->{LQ_Cs}++; }
			elsif ($r_base =~ /X|x/) { $self->{LQ_Xs}++; }
			elsif ($r_base =~ /N|n/) { $self->{LQ_Ns}++; }

			if ($IN_HQ == 1) {
				$IN_HQ = 0;
				if ($this_HQ_region_length > $self->{longest_HQ_region}) {
					$self->{longest_HQ_region} = $this_HQ_region_length;
				}
				$this_HQ_region_length = 0;
			}

		}
	}	

	$self->{num_HQ_nucs} =  $self->{HQ_As} + 
				$self->{HQ_Ts} +
				$self->{HQ_Gs} +
				$self->{HQ_Cs};

	$self->{num_As} = 0;
	$self->{num_As} = $self->{HQ_As} + $self->{LQ_As};
	$self->{num_Ts} = 0;
	$self->{num_Ts} = $self->{HQ_Ts} + $self->{LQ_Ts};
	$self->{num_Gs} = 0;
	$self->{num_Gs} = $self->{HQ_Gs} + $self->{LQ_Gs};
	$self->{num_Cs} = 0;
	$self->{num_Cs} = $self->{HQ_Cs} + $self->{LQ_Cs};
	$self->{num_Xs} = 0;
	$self->{num_Xs} = $self->{HQ_Xs} + $self->{LQ_Xs};
	$self->{num_Ns} = 0;
	$self->{num_Ns} = $self->{HQ_Ns} + $self->{LQ_Ns};

	if ($self->get_sequence_length() != 0) {
		$self->{mean_qual} = int( ($self->{num_HQ_nucs} / $self->get_sequence_length()) * 100 );
	} else { $self->{mean_qual} = 0; }

	$self->reset();
}


sub getFASTA {
my ($self, $FASTA_seq, $FASTA_qual) = @_;

$$FASTA_seq = $$FASTA_qual = "";

$$FASTA_seq .= ">" . $self->get_header . "\n";
my $seq_width_counter=0;
foreach my $base (@{$self->get_nuc_sequence}) {
	if ($seq_width_counter >= 50) {
		$$FASTA_seq .= "\n";
		$seq_width_counter = 0;
	}
        $$FASTA_seq .= $base;
	$seq_width_counter++;
}
$$FASTA_seq .= "\n";

$$FASTA_qual .= ">" . $self->get_header . "\n";
my $qual_width_counter=0;
foreach my $base (@{$self->get_qual_sequence}) {
	if ($qual_width_counter >= 50) {
		$$FASTA_qual .= "\n";
		$qual_width_counter = 0;
	}
	my $string_to_add_to_qual_FASTA = $base . " ";
	$$FASTA_qual .= $string_to_add_to_qual_FASTA;   	# extra step taken because quality values can be
        $qual_width_counter+=length($string_to_add_to_qual_FASTA);                         # one or two digits
}
$$FASTA_qual .= "\n";  
return 1;
}

sub reset {
	my $self = shift;
	$self->{cursor}=-1;
}

1;
