# Supplementary material for: Alkahest NuclearBLAST : a user-friendly BLAST management and analysis system
Source: BMC Bioinformatics. 2005 Jun 15;6:147. doi: 10.1186/1471-2105-6-147 (PMC1181624; doi:10.1186/1471-2105-6-147)
Supplement: Additional File 1 — The program, source and full documentation for installation are included. [file 1471-2105-6-147-s1.gz › alkahest-0.7.5/lib/Alkahest_SeqUtils.pm]

package Alkahest_SeqUtils;
use Alkahest_SeqUtils;

use strict;

# BioPerl modules
use Bio::Seq;
use Bio::SeqIO;
use Bio::SeqIO::fasta;

# Alkahest modules
use lib "$ENV{ALKAHEST_ROOT}/lib_perl";
use Alkahest_SeqStats;

=head2

Alkahest Sequence Utilities

These are used to perform operations on a BioPerl sequence object.  The
most notable operation currently is the sequence trimmer, which includes
clipping vector and contaminant screens, locating (but not removing) primer
and poly-A regions, and cutting sensibly to eliminate low quality edges.

=cut


##########################################################################
# DoTrimPrimerAndPolyA
# 
# Given a vector and optionally a contaminant-screened sequence file,
# and some parameters, creates a trimmable sequence object and runs the
# Shave procedure on it, and writes the output to a file.
##########################################################################
sub DoTrimPrimerAndPolyA
{
	my %args = (	VECTOR_SCREENED_SEQUENCE => 0,
			RAW_SEQUENCE => 0,
			QUAL_FILE => 0,			
			MIN_PHRED_VALUE_FOR_GOOD_BASE => 20,
			NUM_ALLOWABLE_CONSECUTIVE_BAD_BASES => 20,
			MIN_CONSECUTIVE_GOOD => 25,
			PRIMER_FILE => 0,
			USE_PRIMER_SCREEN => 1,
			USE_POLYA_SCREEN => 1,
			STATISTICS_OBJ => 0,
			@_,
		   );

	# At the minimum we need a vector-screened sequence with quality information,
	# and a filename to place the trimmed sequence in.
	unless ($args{RAW_SEQUENCE}) { return 0; }
	unless ($args{VECTOR_SCREENED_SEQUENCE}) { return 0; }
	unless ($args{QUAL_FILE}) { return 0; }
	unless ($args{OUTPUT_FILE} ) { return 0; }
	unless ($args{PRIMER_FILE} ) { return 0; }

	# Read sequence information from disk
	my $rawSeqs = Bio::SeqIO->new( '-format' => 'Fasta', 
		-file => $args{RAW_SEQUENCE} );
	my $vectorScreenedSeqs = Bio::SeqIO->new( '-format' => 'Fasta', 
		-file => $args{VECTOR_SCREENED_SEQUENCE} );

	my $conScreenedSeqs;
	if ( defined($args{CONTAMINANT_SCREENED_SEQUENCE}) )
	{
		$conScreenedSeqs = Bio::SeqIO->new( '-format' => 'Fasta', 
			-file => $args{CONTAMINANT_SCREENED_SEQUENCE} );
	}

	# Read quality values
	my $qualityValues = Bio::SeqIO->new( '-format' => 'qual',
		-file => $args{QUAL_FILE} );

        # Open the features output file, for keeping track of what we trimmed
        open ( FEATUREFILE, ">> $args{OUTPUT_FILE}" )
                or die "Could not open $args{OUTPUT_FILE} for writing: $!\n";

	# Trim each sequence according to the Shave algorithm (or whatever we name it)
	my $sequence;
	my $seqscreen;
	my $quality;
	my $raw;
	my %shaveResults;

	$args{STATISTICS_OBJ}->initialize();
	$args{STATISTICS_OBJ}->HQthreshold( $args{MIN_PHRED_VALUE_FOR_GOOD_BASE} );
	while ( $sequence = $vectorScreenedSeqs->next_seq() )
	{
		$raw = $rawSeqs->next_seq();
		$quality = $qualityValues->next_seq();

		# If this sequence exceeds a certain threshold of contaminant-screen bases
		# then we know that the entire sequence is hereby hosed -- or is it?  What
		# we do is flag it as contaminanted, but then ignore the portion that was screened
		# out by the contaminant stage, and run it anyway!  The reasoning is you want
		# to verify later that the output is really contaminant, but still separate it
		# from the rest of your precious data.
		if ( defined($args{CONTAMINANT_SCREENED_SEQUENCE}) )
		{
			$seqscreen = $conScreenedSeqs->next_seq();
			if ( (my $n = NumScreenedNucleotides( $seqscreen )) > 25 )
			{
				# flag
#				print "SEKDBG: $n contaminant bases; should set flag here\n";
				$args{STATISTICS_OBJ}->{contaminatedSequences} += 1;
				$args{STATISTICS_OBJ}->{numContaminantNucleotides} += $n;
			}
		#	MergeScreens( $sequence, $seqscreen );
		}

		%shaveResults = TrimPrimerPolyAYouWantItWeGotIt( 
			RAW_SEQUENCE => $raw,
			VECTOR_SCREENED_SEQUENCE => $sequence, QUALITY => $quality, 
			MIN_PHRED_VALUE_FOR_GOOD_BASE => $args{MIN_PHRED_VALUE_FOR_GOOD_BASE}, 
			NUM_ALLOWABLE_CONSECUTIVE_BAD_BASES => $args{NUM_ALLOWABLE_CONSECUTIVE_BAD_BASES},
			MIN_CONSECUTIVE_GOOD => $args{MIN_CONSECUTIVE_GOOD}, 
			PRIMER_FILE => $args{PRIMER_FILE},
			PRIMER_STEPS => 5, POLYA_CUTOFF => 10, 
			STATISTICS_OBJ => $args{STATISTICS_OBJ},
			USE_PRIMER_SCREEN => $args{USE_PRIMER_SCREEN}, 
			USE_POLYA_SCREEN => $args{USE_POLYA_SCREEN});
#print "$shaveResults{trimBegin}-$shaveResults{trimEnd}\n";

		print FEATUREFILE $sequence->display_id() . 
			" $shaveResults{trimBegin} $shaveResults{trimEnd} trim_retain \n";
		if ( $shaveResults{primerFound} )
		{
			print FEATUREFILE $sequence->display_id() . 
				" $shaveResults{primerBegin} $shaveResults{primerEnd} primer_screen \n";
		}
		if ( $shaveResults{polyAFound} )
		{
			print FEATUREFILE $sequence->display_id() . 
				" $shaveResults{polyABegin} $shaveResults{polyAEnd} polyA_screen \n";
		}
	}

	$args{STATISTICS_OBJ}->allDone();
	close( FEATUREFILE );
	return %shaveResults;
};


##########################################################################
# Shave
#
# What we want is the best continuous stretch of bases where there are
# no more than N-1 consecutive bad bases, where N defaults to 20.  Also
# any stretches with less than a cutoff (default 25) of CONSECUTIVE good
# bases is disqualified.
#
# The best qualifying stretch is determined by total number of good bases.
# Ties are broken by which stretch is longer, and if necessary further by
# which one came first.
#
# Starting from any base within such a block, you can determine the
# endpoints by extending frames in both directions, one base at a time,
# and cutting if N consecutive bad bases are logged.
# 
# So the algorithm proceeds by finding the first good base in the 
# sequence, determining the endpoints, and then advancing to the next good
# base beyond those endpoints, and so on.  The largest such stretch is
# kept as the trimmed sequence.
##########################################################################
sub Shave
{
	my ( $sequence, $quality, $qualityCutoff, $badStretchCutoff,
		$minConsecutive, $checkQuality, $begin, $end ) = @_;

	# Get the string of nucleotides from the sequence object
	my $seqstr = $sequence->seq();
	my $len = length( $seqstr );
	my $i;
	my $base;

	# Use the supplied (begin,end) points to limit trimming (in case we are being
	# called with a previous pass already applied).  To start fresh, just supply
	# begin and end points of zero.
	if ( 0 == $end ) { $end = $len; }
	if ( 0 == $begin ) { $begin=1; }

	# Keep track of stretches
	# Note we arrange for best stretch to initialize to a length of zero bases
	my $goodBegin; my $bestBegin=0;
	my $goodEnd; my $bestEnd=-1;
	my $frameBegin;
	my $numHQbases;
	my $numConsecutiveHQbases;
	my $bestConsecutiveHQbases=0;
	my $bestHQbases=0;

	# Note that $i is 1-based
	for ( $i=$begin; $i<=$end; $i++ )
	{
		$base = substr( $seqstr, $i-1, 1 );
		if ( $base !~ /X|N/ )
		{
			if ( $checkQuality && ($quality->qualat($i) < $qualityCutoff) )
			{
				next;
			}

			# Found a good base that has not been tested for
			# membership in a good stretch.
			$goodBegin = $i;
			$goodEnd = $goodBegin;
		
			# Walk the frame down the sequence.
			$frameBegin = $goodBegin + 1;
			$numHQbases = 1;
			$numConsecutiveHQbases = 1;

			while ( $frameBegin < $end )
			{
				# Find the position of the last good base in this frame.
				my $lastGoodBase = -1;
				for ( my $j=0; $j<$badStretchCutoff; $j++ )
				{
					my $pos = $j + $frameBegin;

					# Stop if we reached the end of the sequence
					if ( $pos > $end ) { last; }

					# Check the quality value against threshold
					# Also ignore X and N
					$base = substr( $seqstr, $pos-1, 1 );
					if ( ($base !~ /X|N/) && ($checkQuality ? ($quality->qualat($pos)>=$qualityCutoff) : 1) )
					{
						$lastGoodBase = $pos;
						$numHQbases++;
						$numConsecutiveHQbases++;
						if ( $numConsecutiveHQbases > $bestConsecutiveHQbases )
						{
							$bestConsecutiveHQbases = $numConsecutiveHQbases;
						}
					}
					else
					{
						$numConsecutiveHQbases = 0;
					}
				}

				# If we did not find a good base, cut.
				if ( $lastGoodBase == -1 )
				{
					# break out of loop; look for next good stretch
					last;
				}
				# If we did find a good base, advance the frame to
				# begin at that location.
				else
				{
					$goodEnd = $lastGoodBase;
					$frameBegin = $lastGoodBase + 1;
				}
			}	

			# Decide whether we want to keep this stretch.
			my $doWeWantToKeep = 0;
			if ( $bestConsecutiveHQbases >= $minConsecutive )
			{
				# Ties broken by length of stretch
				if ( $numHQbases == $bestHQbases )
				{
					if ( ( $goodEnd - $goodBegin ) > ( $bestEnd - $bestBegin ) )
					{
						$doWeWantToKeep = 1;
					}
				}
				elsif ( $numHQbases > $bestHQbases )
				{
					$doWeWantToKeep = 1;
				}

				if ( $doWeWantToKeep )
				{
					$bestBegin = $goodBegin;
					$bestEnd = $goodEnd;
					$bestHQbases = $numHQbases;
				}
			}

			# Advance the top counter variable so we are starting after
			# this stretch
			$i = $goodEnd + 1;
		}
	}

	if ( $bestEnd - $bestBegin < 1 )
	{
		return ( 0, 0 );
	}
	else
	{
		# Write the trimmed sequence
		my $st = $bestBegin;
		my $en = $bestEnd;
		return ( $st, $en );
	}
};

sub NumScreenedNucleotides
{
	my $seqobj = shift;
	my $seqlength = $seqobj->length();
	my $count = 0;

	my $seq = $seqobj->seq();
	for ( my $i=0; $i<$seqlength; $i++ )
	{
		my $base = substr( $seq, $i, 1 );
		if ( $base eq "X" )
		{
			$count++;
		}
	}
	return $count;
}

sub MergeScreens
{
	my ( $seqobj1, $seqobj2 ) = @_;
	my $seq1;
	my $seq2;

	my $seqlength = $seqobj1->length();

	# Reality check: both sequences should be same length.
	if ( $seqobj2->length() != $seqlength )
	{
		print "Major Error: MergeScreens handed sequences of different lengths.\n";
		print "seq1:".$seqobj1->length()." seq2:".$seqobj2->length()."\n\n";
		return;
	}

	# Travel down both sequences simultaneously.  If you find an 'X' in the second,
	# write it to the first.  Then you are guaranteed that the first has both screens
	# applied.
	my $i;
	my $base;

	$seq1 = $seqobj1->seq();
	$seq2 = $seqobj2->seq();

	for ( $i=1; $i<=$seqlength; $i++ )
	{
		$base = substr( $seq2, $i-1, 1 );
		if ( $base eq "X" )
		{
			substr( $seq1, $i-1, 1 ) = "X";
		}
	}
};

# Drives the GetScreenExtents function by reading in the two sequence files specified
# and converting their contents into BioPerl objects
# Dumps info into a file (default is to append unless directed to start fresh).
sub GetScreenExtentsFromFiles
{
        my %args = (    SEQUENCE_RAW => 0,
                        SEQUENCE_SCREENED => 0,
			OUTPUT_FILE => 0,
			APPEND => 1,
			SCREEN_TYPE => 0,
                        VERBOSE => 0,
                        @_,
                   );

        unless ($args{SCREEN_TYPE}) { return 0; }
        unless ($args{SEQUENCE_RAW}) { return 0; }
        unless ($args{SEQUENCE_SCREENED}) { return 0; }

        # Read sequence information from disk
        my $rawSeqs = Bio::SeqIO->new( '-format' => 'Fasta',
                -file => $args{SEQUENCE_RAW} );

        my $screenedSeqs = Bio::SeqIO->new( '-format' => 'Fasta',
                -file => $args{SEQUENCE_SCREENED} );

	# Determine whether to append or overwrite (makes a difference if file exists)
	my $startFresh;
	if ( 1 == $args{APPEND} )
	{
		$startFresh = ">>";
	}
	else
	{
		$startFresh = ">";
	}

	# Open the output file
	open ( EXTENTFILE, "$startFresh $args{OUTPUT_FILE}" )
		or die "Could not open $args{OUTPUT_FILE} for writing: $!\n";

        my $sequence;
        my $seqscreen;
	my %extents;
        while ( $sequence = $rawSeqs->next_seq() )
        {
	        $seqscreen = $screenedSeqs->next_seq();
        	%extents = GetScreenExtents( $sequence, $seqscreen );
		foreach my $key (keys %extents)
		{
			my $value = $extents{$key};
#			print $seqscreen->display_id() . " $key $value \n";
			print EXTENTFILE $seqscreen->display_id() . " $key $value $args{SCREEN_TYPE} \n";
		}
        }
	
	close ( EXTENTFILE );
        return 1;
}


# Takes two sequences A and B where B is a screened version of A.  Reads base by base
# to determine what has been screened, and returns a set of begin,end index pairs (in a hash).
# Often only one pair will be returned, since a screen will often apply only to one
# contiguous block.
sub GetScreenExtents
{
        my ( $seqobj1, $seqobj2 ) = @_;
        my $seq1;
        my $seq2;

        my $seqlength = $seqobj1->length();

        # Reality check: both sequences should be same length.
        if ( $seqobj2->length() != $seqlength )
        {
                print "Major Error: GetScreenExtents handed sequences of different lengths: ";
                print "seq1:".$seqobj1->length()." seq2:".$seqobj2->length()."\n";
                return;
        }

        # Travel down both sequences simultaneously.  If you find an 'X' in the second,
	# add it to the current extent.  If not, make sure the current extent has been terminated.
	# Note that any Xs found in sequence A leads to ambiguity in whether matching Xs in B
	# were previously screened or not.  Therefore it is assumed A is a raw sequence, and
	# any evidence to the contrary flags an error.
        my $i;
        my $baseA;
        my $baseB;
	my $extending = 0;
	my $begin;
	my %extents;

        $seq1 = $seqobj1->seq();
        $seq2 = $seqobj2->seq();

        for ( $i=1; $i<=$seqlength; $i++ )
        {
                $baseA = substr( $seq1, $i-1, 1 );
                $baseB = substr( $seq2, $i-1, 1 );

		# Reality checking: A should be a raw sequence
                if ( $baseA eq "X") 
		{
			print "Major Error: GetScreenExtents expecting a raw sequence but found X in sequence.\n";
			return;
		}

                if ( $baseB eq "X" )
                {
			if ( 0 == $extending )
			{
				$begin = $i;
			}	
			$extents{$begin} = $i;
			$extending = 1;
                }
		else
		{
			$extending = 0;
		}
        }

	return %extents;
};

sub ApplyPolyAScreen
{
        my %args = (    SEQUENCE_TRIMMED => 0, OUTPUT_FILE => 0,
                        APPEND => 1, VERBOSE => 0, CUTOFF => 10, @_ );

        unless ($args{SEQUENCE_TRIMMED}) { return 0; }

        # Read sequence information from disk
        my $trimSeqs = Bio::SeqIO->new( '-format' => 'Fasta',
                -file => $args{SEQUENCE_TRIMMED} );

        # Determine whether to append or overwrite (makes a difference if file exists)
        my $startFresh;
        if ( 1 == $args{APPEND} ) { $startFresh = ">>"; }
        else { $startFresh = ">"; }

        # Open the output file
        open ( EXTENTFILE, "$startFresh $args{OUTPUT_FILE}" )
                or die "Could not open $args{OUTPUT_FILE} for writing: $!\n";
        my $sequence;
	my %extents;
        while ( $sequence = $trimSeqs->next_seq() )
	{
		my $safeFileName = $sequence->display_id();
		$safeFileName =~ s/\[.*\]//;

		my ($offset, $endpt) = $sequence->display_id() =~ /.*\[(\d+)\/(\d+)\]/;

		%extents = GetPolyAExtents( $sequence, $args{CUTOFF}, "A" );
                foreach my $key (keys %extents)
                {
                        my $value = $extents{$key};
			my $st = $key + $offset;
			my $en = $value + $offset;
                        print EXTENTFILE $safeFileName . " $st $en polyA_screen \n";
                }

		# Same thing but look for polyT instead of polyA.  Still enters the
		# database in the same fashion.
		%extents = GetPolyAExtents( $sequence, $args{CUTOFF}, "T" );
                foreach my $key (keys %extents)
                {
                        my $value = $extents{$key};
			my $st = $key + $offset;
			my $en = $value + $offset;
                        print EXTENTFILE $safeFileName . " $st $en polyA_screen \n";
                }
	}
        close ( EXTENTFILE );
        return 1;

}

sub GetPolyAExtents
{
        my ( $seqobj, $qualobj, $cutoff, $AorT, $begin, $end ) = @_;
        my $seqlength = $end-$begin+1;
        my $i;
        my $base;
	my %extents;
        my $seq = $seqobj->seq();
	my $matchCount = 0;
	my $lastWasReallyAnA = 0;

        for ( $i=0; $i<$seqlength; $i++ )
        {
                $base = substr( $seq, $begin+$i-1, 1 );
                if ( $base eq $AorT ) { $matchCount++; $lastWasReallyAnA=1; }
		elsif ( 1==$lastWasReallyAnA && ($base eq "N") ) { $matchCount++; $lastWasReallyAnA=0; }
		elsif ( 1==$lastWasReallyAnA && ($qualobj->qualat($begin+$i) < 10) ) { $matchCount++; $lastWasReallyAnA=0; }
		else { last; }
        }

	if ( 0==$lastWasReallyAnA ) { $matchCount--; }
	if ( $matchCount >= $cutoff )
	{
		$extents{$begin} = $begin+$matchCount-1;
	}

        $matchCount = 0;
        for ( $i=0; $i<$seqlength; $i++ )
        {
                $base = substr( $seq, $end-$i-1, 1 );
                if ( $base eq $AorT ) { $matchCount++; $lastWasReallyAnA=1; }
		elsif ( 1==$lastWasReallyAnA && ($base eq "N") ) { $matchCount++; $lastWasReallyAnA=0; }
		elsif ( 1==$lastWasReallyAnA && ($qualobj->qualat($begin+$i) < 10) ) { $matchCount++; $lastWasReallyAnA=0; }
                else { last; }
        }

	if ( 0==$lastWasReallyAnA ) { $matchCount--; }
        if ( $matchCount >= $cutoff )
        {
		$extents{$end-$matchCount-1} = $end;
        }

	return %extents;
};

sub ApplyPrimerScreen
{
        my %args = (    SEQUENCE_TRIMMED => 0, OUTPUT_FILE => 0,
                        APPEND => 1, VERBOSE => 0, STEPS => 5, 
			PRIMER_FILE => 0, @_ );

        unless ($args{SEQUENCE_TRIMMED}) { return 0; }
        unless ($args{PRIMER_FILE}) { return 0; }

        # Read sequence information from disk
        my $trimSeqs = Bio::SeqIO->new( '-format' => 'Fasta',
                -file => $args{SEQUENCE_TRIMMED} );
        my $primerSeqs = Bio::SeqIO->new( '-format' => 'Fasta',
                -file => $args{PRIMER_FILE} );

        # Determine whether to append or overwrite (makes a difference if file exists)
        my $startFresh;
        if ( 1 == $args{APPEND} ) { $startFresh = ">>"; }
        else { $startFresh = ">"; }

        # Open the output file
        open ( EXTENTFILE, "$startFresh $args{OUTPUT_FILE}" )
                or die "Could not open $args{OUTPUT_FILE} for writing: $!\n";
        my $sequence;
        my %extents;
        while ( $sequence = $trimSeqs->next_seq() )
        {
		# This is unfortunate... must generate the sequence object from a file over
		# and over again.  Would be preferable to be able to rewind after repeated
		# calls to next_seq() but as yet nothing to do that seems to exist.  (TODO)
	        my $primerSeqs = Bio::SeqIO->new( '-format' => 'Fasta',
       	  	       -file => $args{PRIMER_FILE} );

                my $safeFileName = $sequence->display_id();
                $safeFileName =~ s/\[.*\]//;

                my ($offset, $endpt) = $sequence->display_id() =~ /.*\[(\d+)\/(\d+)\]/;
                %extents = GetPrimerExtents( $sequence, $primerSeqs, $args{STEPS} );

                foreach my $key (keys %extents)
                {
                        my $value = $extents{$key};
                        my $st = $key + $offset;
                        my $en = $value + $offset;
                        print EXTENTFILE $safeFileName . " $st $en primer_screen \n";
                }
		undef $primerSeqs;
        }

=cut
       while ( $sequence = $trimSeqs->next_seq() )
        {
                my $safeFileName = $sequence->display_id();
                $safeFileName =~ s/\[.*\]//;

                my ($offset, $endpt) = $sequence->display_id() =~ /.*\[(\d+)\/(\d+)\]/;

                %extents = GetPolyAExtents( $sequence, $args{CUTOFF}, "A" );
                foreach my $key (keys %extents)
                {
                        my $value = $extents{$key};
                        my $st = $key + $offset;
                        my $en = $value + $offset;
                        print EXTENTFILE $safeFileName . " $st $en polyA_screen \n";
                }

                # Same thing but look for polyT instead of polyA.  Still enters the
                # database in the same fashion.
                %extents = GetPolyAExtents( $sequence, $args{CUTOFF}, "T" );
                foreach my $key (keys %extents)
                {
                        my $value = $extents{$key};
                        my $st = $key + $offset;
                        my $en = $value + $offset;
                        print EXTENTFILE $safeFileName . " $st $en polyA_screen \n";
                }
        }
=cut

        close ( EXTENTFILE );
        return 1;
}

# Given one sequence to analyze, and a set of primer sequences, this function
# checks for identical matches on both edges, and returns any matches.
# Also takes beginning and ending offsets as parameters.
sub GetPrimerExtents
{
        my ( $seqobj, $primerSeqs, $steps, $begin, $end ) = @_;
        my $seq;

        #my $seqlength = $seqobj->length();
        my $seqlength = $end-$begin+1;

        my $i;
        my $seqbase;
        my $primerbase;
	my $primerstep;
        my %extents;
	my $matchCount;

        $seq = $seqobj->seq();

	# TO MAKE SENSE OF THE NITTY-GRITTY:
	# The $begin and $end parameters are 1-based, i.e., the first base in the sequence is 1.
	#
	# The $seq string retrieved from BioPerl is a plain old string and therefore 0-based, i.e.,
	# the first base is at index 0.
	#
	# The extents that we are returning should be in the same system as the supplied begin/end
	# arguments, so the first base would be returned as 1.
	#
	# The $seqlength is 1-based; if we are supplied the same value for begin and end, the length
	# of the sequence is 1.

	# Loop through the primer sequences
        while ( my $primer = $primerSeqs->next_seq() )
        {
        	my $primerlength = $primer->length();
		my $primerseq = $primer->seq();
		
		# No match for you, if sequence is too small
		if ( $primerlength > $seqlength ) { next; }

		# Walk down both sequences simultaneously, counting exact matches.  Also
		# check for matches if primer is shifted in by 1 to N bases. (N=5 default)
		$primerstep = 0;
		while ( $primerstep <= $steps )
		{
			$matchCount = 0;
			# The variable $i is the index into the primer; in other words, the number
			# of steps into the primer we have taken while looking for matches.
			for ($i=0; $i<$primerlength; $i++)
			{
				if ( $i+$primerstep >= $seqlength ) { last; } 
				
				# Since $begin is 1-based we subtract one for extracting letter from the string
       		         	$seqbase = substr( $seq, $i+$primerstep+$begin-1, 1 );
       		         	$primerbase = substr( $primerseq, $i, 1 );
				if ( MatchWithDegenerate( $seqbase, $primerbase ) ) { $matchCount++; }
				else { last; }
			}
      		 	if ( $matchCount >= $primerlength )
			{
				# Drop one for the value of the pair.  To visualize why: matching one base pair at
				# position N should set $extents{N}=N, and not N+1.
       	       			$extents{$primerstep+$begin} = $matchCount+$primerstep+$begin-1;
				# We have a match, don't bother looking at any subsequent steps.
				last;
			}
			$primerstep++;
		}

		# Same thing but looking for matches with the complement of the primer
		$primerstep = 0;
		while ( $primerstep <= $steps )
		{
			$matchCount = 0;
			# The variable $i is the index into the primer; in other words, the number
			# of steps into the primer we have taken while looking for matches.
			for ($i=0; $i<$primerlength; $i++)
			{
				if ( $i+$primerstep >= $seqlength ) { last; } 
				
				# Since $begin is 1-based we subtract one for extracting letter from the string
       		         	$seqbase = substr( $seq, $i+$primerstep+$begin-1, 1 );
       		         	$primerbase = substr( $primerseq, $i, 1 );
				my $complement = GetComplement( $primerbase );
				if ( MatchWithDegenerate( $seqbase, $complement ) ) { $matchCount++; }
				else { last; }
			}
      		 	if ( $matchCount >= $primerlength )
			{
				# Drop one for the value of the pair.  To visualize why: matching one base pair at
				# position N should set $extents{N}=N, and not N+1.
       	       			$extents{$primerstep+$begin} = $matchCount+$primerstep+$begin-1;
				# We have a match, don't bother looking at any subsequent steps.
				last;
			}
			$primerstep++;
		}

		# Now do pretty much the same thing, but checking for matches on the
		# end of the sequence rather than the beginning.
		$primerstep = 0;
		while ( $primerstep <= $steps ) 
		{
			$matchCount = 0;
                        for ($i=0; $i<$primerlength; $i++)
                        {
                                if ( $end-$i-$primerstep <= 0 ) { last; }
				# Note $end is 1-based, substr is 0-based
                                $seqbase = substr( $seq, $end-$i-$primerstep-1, 1 );
				# Note $primerlength like any other string length is 1-based
                                $primerbase = substr( $primerseq, $primerlength-$i-1, 1 );
				if ( MatchWithDegenerate( $seqbase, $primerbase ) ) { $matchCount++; }
                                else { last; }
                        }
                        if ( $matchCount >= $primerlength )
                        {
				# More confusing stuff: must work such that $extents{N}=N if we would
				# allow a match of length 1 base pair.
                                $extents{$end-$matchCount-$primerstep+1} = $end-$primerstep;
                                # We have a match, don't bother looking at any subsequent steps.
                                last;
                        }
                        $primerstep++;
		}

		# Same thing, with complement of primer
		$primerstep = 0;
		while ( $primerstep <= $steps ) 
		{
			$matchCount = 0;
                        for ($i=0; $i<$primerlength; $i++)
                        {
                                if ( $end-$i-$primerstep <= 0 ) { last; }
				# Note $end is 1-based, substr is 0-based
                                $seqbase = substr( $seq, $end-$i-$primerstep-1, 1 );
				# Note $primerlength like any other string length is 1-based
                                $primerbase = substr( $primerseq, $primerlength-$i-1, 1 );
				my $complement = GetComplement( $primerbase );
				if ( MatchWithDegenerate( $seqbase, $complement ) ) { $matchCount++; }
                                else { last; }
                        }
                        if ( $matchCount >= $primerlength )
                        {
				# More confusing stuff: must work such that $extents{N}=N if we would
				# allow a match of length 1 base pair.
                                $extents{$end-$matchCount-$primerstep+1} = $end-$primerstep;
                                # We have a match, don't bother looking at any subsequent steps.
                                last;
                        }
                        $primerstep++;
		}
	}

        return %extents;
};

# TODO: lower case
sub GetComplement
{
	my ($base) = @_;
	if ( $base eq "A" ) { return "T"; }
	if ( $base eq "T" ) { return "A"; }
	if ( $base eq "G" ) { return "C"; }
	if ( $base eq "C" ) { return "G"; }

	if ( $base eq "X" ) { return "X"; }
	return "N";
};

# TODO: lower case
sub MatchWithDegenerate
{
	my ( $testbase, $targetbase ) = @_;

	# Degenerate N testing: if target sequence has Ns, anything matches
	if ( $targetbase eq "N" ) { return 1; }
	if ( $testbase eq $targetbase ) { return 1; }
	return 0;
};

=head3

TrimPrimerPolyAYouWantItWeGotIt

This aptly named function takes sequence and quality files, and user settings
that control trimming, and processes everything that needs to happen after the
vector/contaminant screen stage:

  o Clips off vector and contaminant in such a way as to retain the more useful
    parts of the sequence

  o Then looks for matches to the primer

  o Then looks for matches to poly-A, taking any primer discovery into account

  o Goes back along the remainder of the sequence and makes cuts based on stretches
    of bad quality ("bad" being a threshold defined by the user)

The primer, poly-A, and trimmed sequence boundaries are appended to a features file
that will be used for later submission to the database.  Statistics about this stage
of sequence processing are added to the statistics object handed to this function
(if any).

=cut

sub TrimPrimerPolyAYouWantItWeGotIt
{
	my %args = ( 	RAW_SEQUENCE => 0,
			VECTOR_SCREENED_SEQUENCE => 0,	
			QUALITY => 0,			
			MIN_PHRED_VALUE_FOR_GOOD_BASE => 20,
			NUM_ALLOWABLE_CONSECUTIVE_BAD_BASES => 20,
			MIN_CONSECUTIVE_GOOD => 25,
			PRIMER_FILE => 0,
			PRIMER_STEPS => 5,
			POLYA_CUTOFF => 10,
			STATISTICS_OBJ => 0,
			@_ );	

	my %results;
	my $begin; my $end;

	$results{trimBegin} = 0;
	$results{trimEnd} = 0;
	$results{primerFound} = 0;
	$results{primerBegin} = 0;
	$results{primerEnd} = 0;
	$results{polyFound} = 0;
	$results{polyABegin} = 0;
	$results{polyAEnd} = 0;	

	# Starting statistics: use the raw sequence, nothing screened out
	$args{STATISTICS_OBJ}->analyzeBioSeq( $args{RAW_SEQUENCE}, $args{QUALITY} );

	# Record number of X's in the vector seq
	$args{STATISTICS_OBJ}->{numVectorNucleotides} += NumScreenedNucleotides( $args{VECTOR_SCREENED_SEQUENCE} );

	# Deal with the vector screen : ignoring quality values, run SHAVE, decide on what
	# the best candidate stretch of nucleotides is to keep
	($begin, $end) = Shave( $args{VECTOR_SCREENED_SEQUENCE}, $args{QUALITY}, 
		$args{MIN_PHRED_VALUE_FOR_GOOD_BASE}, $args{NUM_ALLOWABLE_CONSECUTIVE_BAD_BASES}, 
		$args{MIN_CONSECUTIVE_GOOD}, 0, 0, 0 );

	# If that cuts out everything (most or all of the sequence is vector, perhaps) don't bother
	# trying to look for anything more.
	if ( 0 == $end ) { 
		$args{STATISTICS_OBJ}->{vectorSequences}++;
		$results{trimBegin} = $begin;
		$results{trimEnd} = $end;
		return %results;
	}

	my $seq = $args{VECTOR_SCREENED_SEQUENCE}->seq();
	my $polyAbegin = $begin;
	my $polyAend = $end;
	my %extents;

	# Look for a primer, if the glorious user has ordered us to do so
	if ( $args{USE_PRIMER_SCREEN}  eq "yes")
	{
		my $primerSeqs = Bio::SeqIO->new( '-format' => 'Fasta',
			-file => $args{PRIMER_FILE} );
		%extents = GetPrimerExtents( $args{VECTOR_SCREENED_SEQUENCE}, $primerSeqs, $args{PRIMER_STEPS}, $begin, $end );
	        foreach my $key (keys %extents)
	        {
		        my $value = $extents{$key};
			my $st = $key;
			my $en = $value;

			# TODO: shouldn't be a foreach here; assuming only one primer found per sequence, right?
			$results{primerFound}=1;
			$results{primerBegin}=$st;
			$results{primerEnd}=$en;

			$args{STATISTICS_OBJ}->{numPrimerNucleotides} += $results{primerEnd} - $results{primerBegin};
print "SEKDBG: adding ".($results{primerEnd} - $results{primerBegin})." to numPrimerNucleotides\n";

			# Kind of a hack: inset begin/end based on whether it looks like we got a primer on left or right
			if ( $st - $args{PRIMER_STEPS} < $begin ) { $polyAbegin = $en; }
			else { $polyAend = $st; }
	        }
		undef $primerSeqs;
	}
	
	if ( $args{USE_POLYA_SCREEN} eq "yes" )
	{
		# PolyA screen (also PolyT)
		%extents = GetPolyAExtents( $args{VECTOR_SCREENED_SEQUENCE}, $args{QUALITY}, $args{POLYA_CUTOFF}, "A", $polyAbegin, $polyAend );
	       	foreach my $key (keys %extents)
       		{
		        my $value = $extents{$key};
			my $st = $key;
			my $en = $value;
			# TODO: cleanup as above; assume not getting multiple polyA/T hits
			$results{polyAFound}=1;
			$results{polyABegin}=$st;
			$results{polyAEnd}=$en;
			$args{STATISTICS_OBJ}->{numPolyANucleotides} += $results{polyAEnd} - $results{polyABegin};
       		}
		%extents = GetPolyAExtents( $args{VECTOR_SCREENED_SEQUENCE}, $args{QUALITY}, $args{POLYA_CUTOFF}, "T", $polyAbegin, $polyAend );
       		foreach my $key (keys %extents)
       		{
		        my $value = $extents{$key};
			my $st = $key;
			my $en = $value;
			# TODO: cleanup as above; assume not getting multiple polyA/T hits
			$results{polyAFound}=1;
			$results{polyABegin}=$st;
			$results{polyAEnd}=$en;
			$args{STATISTICS_OBJ}->{numPolyANucleotides} += $results{polyAEnd} - $results{polyABegin};
	        }
	}

	# Second pass with Shave, taking into account quality, and the boundaries
	# we got from the first pass
	($begin, $end) = Shave( $args{VECTOR_SCREENED_SEQUENCE}, $args{QUALITY}, 
		$args{MIN_PHRED_VALUE_FOR_GOOD_BASE}, $args{NUM_ALLOWABLE_CONSECUTIVE_BAD_BASES}, 
		$args{MIN_CONSECUTIVE_GOOD}, 1, $begin, $end );

	$results{trimBegin} = $begin;
	$results{trimEnd} = $end;

	if ( $end == 0 ) {
		$args{STATISTICS_OBJ}->{poorSequences}++;
	}
	else {
		$args{STATISTICS_OBJ}->{numTrimmedNucleotides} += ($end-$begin+1);
		$args{STATISTICS_OBJ}->{goldSequences}++;
	}

	return %results;
};


1;
