# Supplementary material for: Alkahest NuclearBLAST : a user-friendly BLAST management and analysis system
Source: BMC Bioinformatics. 2005 Jun 15;6:147. doi: 10.1186/1471-2105-6-147 (PMC1181624; doi:10.1186/1471-2105-6-147)
Supplement: Additional File 1 — The program, source and full documentation for installation are included. [file 1471-2105-6-147-s1.gz › alkahest-0.7.5/lib/Alkahest_PlateConvert.pm]

package Alkahest_PlateConvert;

#__STANDARD PERL PACKAGES
   require 5.002;
   use strict;

###############################################################################
# PLATE CONVERSION FUNCTION LIBRARY
# The scripting in this section was shared with NCSU Fungal Genomics Laboratory
# by Darwin Traver, while he was working for Clemson University.  Many thanks
# to him and Clemson for sparing me some mind-numbness.  -TH
##############################################################################


################################################################################
## PLATE CONVERSION PUBLIC ROUTINES
################################################################################

#  ======
#  TO 384   converts a 96 well location to a 384 well location
#  ======   ~~~~~~~~~~~~~~~~~~~~~~~~~~~~~~~~~~~~~~~~~~~~~~~~~~

sub convert96to384 {
   my ($name, $offset) = @_;
   my ($plate, $well, $suffix, $sub);
	

#__ALPHABETIC-NUMERIC TABLES
   %ConvertWell::a2n = (
      'a' => 1, 'b' => 2, 'c' => 3, 'd' => 4, 'e' => 5, 'f' => 6, 'g' =>7,
      'h' => 8, 'i' => 9, 'j' => 10, 'k' => 11, 'l' => 12, 'm' => 13, 'n'=> 14,
      'o' => 15, 'p' => 16,
   );
   %ConvertWell::n2a = (
      1 => 'a', 2 => 'b', 3 => 'c', 4 => 'd', 5 => 'e', 6 => 'f', 7 =>'g',
      8 => 'h', 9 => 'i', 10 => 'j', 11 => 'k', 12 => 'l', 13 => 'm', 14=> 'n',
      15 => 'o', 16 => 'p',
   );


{ 
## I added this block and changed the arguments a bit to suit our system.  The original wanted the
## {a1,a2,b1,b2} specifications for offsets, whereas we use {a,b,c,d}. -- TD Houfek 6/6/2001
if ($offset eq 'a') {$sub='a1';}
elsif ($offset eq 'b') {$sub='a2';}
elsif ($offset eq 'c') {$sub='b1';}
elsif ($offset eq 'd') {$sub='b2';}
elsif ($offset eq 'A') {$sub='a1';}
elsif ($offset eq 'B') {$sub='a2';}
elsif ($offset eq 'C') {$sub='b1';}
elsif ($offset eq 'D') {$sub='b2';}
else { die "Invalid subplate letter."; }
}

#__ARGUMENTS MUST BE LOWER CASE
   $name = lc ($name);
   $sub = lc ($sub);

#__CHECK INTEGRITY OF FIRST ARGUMENT (THE ONE WITH THE 96 WELL LOCATION IN IT)
   unless ( $name =~ /
             (                  # extract well name and save to $2
             [a-h]              # only rows a to h in 96 format
             (0[1-9]|1[012])    # only cols 01 to 12 in 96 format -- save to $3
             )
                     /x ) {     # x option allows these comments
      die "'$name' does not contain a valid well name or 96 template name";
   } 
   $well=$1;

#__CHECK INTEGRITY OF SECOND ARGUMENT (THE 384 SUB-POSITION)
   die "'$sub' is not one of a1, a2, b1, b2" unless $sub =~/^[ab][12]$/;

#__GET NUMERICAL VALUES FOR THE ROW (LETTER) & COLUMN (NUMBER) FOR WELL &SUB
   my $irow = $ConvertWell::a2n{ substr ($sub, 0, 1) };
   my $icol = substr ($sub, 1, 1);
   my $mrow = $ConvertWell::a2n{ substr ($well, 0, 1) };
   my $mcol = substr ($well, 1, 2);

#__DO THE ACTUAL CONVERSION FROM 96 TO 384
   my $nrow = 2 * $mrow - 2 + $irow;
   my $ncol = 2 * $mcol - 2 + $icol;

#__MAKE SURE COLUMN IS TWO-DIGIT -- PREPEND A ZERO FOR VALS ONE TO NINE
   substr ($ncol, 0, 0) = "0" if length ($ncol) == 1;

#__TRANSLATE BACK TO THE ALPHA-NUMERIC DESIGNATION (NOW IN 384 FORMAT)
   $well = join ("", $ConvertWell::n2a{$nrow}, $ncol);

#__RETURN THE RESULTING 384 WELL LOCATION
   return ($well);
}

#  =====
#  TO 96   converts a 384 well location to a 96 well location and sub-position
#  =====

sub To96 {
   my ($name) = @_;
   my ($plate, $well, $suffix);

#__ALPHABETIC-NUMERIC TABLES
   %ConvertWell::a2n = (
      'a' => 1, 'b' => 2, 'c' => 3, 'd' => 4, 'e' => 5, 'f' => 6, 'g' =>7,
      'h' => 8, 'i' => 9, 'j' => 10, 'k' => 11, 'l' => 12, 'm' => 13, 'n'=> 14,
      'o' => 15, 'p' => 16,
   );
   %ConvertWell::n2a = (
      1 => 'a', 2 => 'b', 3 => 'c', 4 => 'd', 5 => 'e', 6 => 'f', 7 =>'g',
      8 => 'h', 9 => 'i', 10 => 'j', 11 => 'k', 12 => 'l', 13 => 'm', 14=> 'n',
      15 => 'o', 16 => 'p',
   );

   my %ConvertSub = (
      '11' => 'a', '12' => 'b', '21' => 'c', '22' => 'd',
   );

#__CHECK INTEGRITY OF ARGUMENT
   unless ( $name =~ /
             ^([a-zA-Z]{0,5}\d{0,4})?x?  # save plate name to $1 if it's present
             (                      # extract well name and save to $2
             [a-pA-P]                  # rows a to p in 384 format
             (0[1-9]|1[0-9]|2[0-4]) # cols 01 to 24 in 384 format -- save to $3
             )
             (.*)$                  # save all chars after well name in $4
                     /x ) {         # x option allows these comments
      die "'$name' does not contain a valid well name or 384 template name";
   } else {
      $plate = $1;
      $well = $2;
      $suffix = $4;
   }

#__GET NUMERICAL VALUES FOR THE ROW (LETTER) & COLUMN (NUMBER) FOR WELL
   my $nrow = $ConvertWell::a2n{ lc (substr ($well, 0, 1)) };
   my $ncol = substr ($well, 1, 2);

#__DERIVE SUB-POSITION FROM ODD-EVEN PATTERNS
   my $irow = &SubPos ($nrow);
   my $icol = &SubPos ($ncol);

#__DO THE ACTUAL CONVERSION FROM 384 TO 96
   my $mrow = ($nrow + 2 - $irow) / 2;
   my $mcol = ($ncol + 2 - $icol) / 2;

#__MAKE SURE COLUMN IS TWO DIGIT -- PREPEND A ZERO FOR VALS ONE TO NINE
   substr ($mcol, 0, 0) = "0" if length ($mcol) == 1;

#__TRANSLATE BACK TO THE ALPHA-NUMERIC DESIGNATION (NOW IN 96 FORMAT)
   $well = join ("", uc $ConvertWell::n2a{$mrow}, $mcol);
   $name = join ("", $plate, $well, $suffix);

#__ALSO MUST TRANSLATE SUB-POSITION BACK TO THE ALPHA-NUMERIC DESIGNATION
   my $sub = $ConvertSub{$irow.$icol};

#__RETURN THE RESULTING 96 WELL LOCATION AND 384 SUB-POSITION
   return ($plate.$sub.$well.$suffix);
}

################################################################################
## PLATE CONVERSION PRIVATE ROUTINES
################################################################################

#  =======
#  SUB POS   derive sub-position of 96 well on a 384 plate
#  =======   ~~~~~~~~~~~~~~~~~~~~~~~~~~~~~~~~~~~~~~~~~~~~~

sub SubPos {
   my ($num) = @_;
   my $test = $num / 2;

#__IF VALUE IS EVEN IT'S POSITION 2
   if ( $test - int($test) == 0 ) {
      return (2);

#__OTHERWISE IT'S ODD AND POSITION IS 1
   } else {
      return (1);
   }
}


1;
