# Supplementary material for: Alkahest NuclearBLAST : a user-friendly BLAST management and analysis system
Source: BMC Bioinformatics. 2005 Jun 15;6:147. doi: 10.1186/1471-2105-6-147 (PMC1181624; doi:10.1186/1471-2105-6-147)
Supplement: Additional File 1 — The program, source and full documentation for installation are included. [file 1471-2105-6-147-s1.gz › alkahest-0.7.5/lib/QA_NucSequenceCollection.pm]

package QA_NucSequenceCollection;
use QA_NucSequence;
use Alkahest_ParseFASTA;
use strict;

sub new {
	my $class = shift;
	my $self = {};
	bless $self, $class;
	$self->initialize();
	return $self;
}


sub initialize {
	my $self = shift;
	#my @new_array;
	#$self->{sequences} = \@new_array;
	$self->{cursor} = 0;
}

sub next {
	my $self = shift;
	if ($self->{cursor} < $self->{num_seqs}) {
		my $seq_obj = $self->{sequences}[$self->{cursor}];
		$self->{cursor}++;
		return $seq_obj;
	} else {
		return 0;
	}
}


sub reset_cursor {
	my $self = shift;
	$self->{cursor}=0;
}


sub add {
	my ($self, $QA_seq_obj) = @_;
	push(@{$self->{sequences}}, $QA_seq_obj);
}


sub get_seqs {
	my ($self, $name) = @_;
	my @returnlist;
	foreach my $sequence(@{$self->{sequences}}) {
		if ($sequence->get_name() =~ /$name/) {
			push @returnlist, $sequence;
		}
	}
	return \@returnlist;
}

sub get_all_seqs {
	my $self = shift;
	return $self->{sequences};
}


sub listmembers {
	my $self = shift;
	my @sequencelist;
	foreach my $sequence(@{$self->{sequences}}) {
		push @sequencelist,  $sequence->get_name();
	}
	return \@sequencelist;
}


sub getFASTAs {
	my ($self, $FASTA_seq, $FASTA_qual) = @_;
	$self->reset_cursor;  # to be safe; we don't know where the cursor is set
	my ($seq_record, $qual_record);
	$$FASTA_seq = $$FASTA_qual = "";
	while(my $seq_obj = $self->next) {
		$seq_obj->getFASTA(\$seq_record, \$qual_record);	
		$$FASTA_seq .= $seq_record;
		$$FASTA_qual .= $qual_record;
	}
	$self->reset_cursor;  # again, to be safe
	return 1;
}


sub compute_stats {
	my $self = shift;

	$self->{avg_length} = 0;
	$self->{avg_num_HQ_nucs} = 0;
	$self->{avg_int_qual} = 0;
	$self->{avg_mean_qual} = 0;
	$self->{avg_num_HQ_regions} = 0;
	$self->{avg_longest_HQ_region} = 0;

	my $num_seqs = 0;
	my $total_length = 0;

	my $total_num_HQ_nucs = 0;
	my $total_int_qual = 0;
	my $total_mean_qual = 0;
	my $total_num_HQ_regions = 0;
	my $total_longest_HQ_region= 0;
	my $total_num_As = 0;
	my $total_num_Ts = 0;
	my $total_num_Gs = 0;
	my $total_num_Cs = 0;
	my $total_num_Xs = 0;
	my $total_num_Ns = 0;
	

	foreach my $sequence(@{$self->{sequences}}) {
		$num_seqs++;
		$total_length += $sequence->get_sequence_length();
		$total_num_HQ_nucs += $sequence->get_num_HQ_nucs();
		$total_int_qual += $sequence->get_int_qual();
		$total_mean_qual += $sequence->get_mean_qual();
		$total_num_HQ_regions += $sequence->get_num_HQ_regions();
		$total_longest_HQ_region += $sequence->get_longest_HQ_region();
		$total_num_As += $sequence->get_num_As();
		$total_num_Ts += $sequence->get_num_Ts();
		$total_num_Gs += $sequence->get_num_Gs();
		$total_num_Cs += $sequence->get_num_Cs();
		$total_num_Xs += $sequence->get_num_Xs();
		$total_num_Ns += $sequence->get_num_Ns();
	}
	$self->{num_seqs} = $num_seqs;
	$self->{avg_length} = int ($total_length / scalar(@{$self->{sequences}}) );
	$self->{avg_num_HQ_nucs} = int ($total_num_HQ_nucs / scalar(@{$self->{sequences}}) );
	$self->{avg_int_qual} = int ($total_int_qual / scalar(@{$self->{sequences}}) );
	$self->{avg_mean_qual} = int ($total_mean_qual / scalar(@{$self->{sequences}}) );
	$self->{avg_num_HQ_regions} = int ($total_num_HQ_regions / scalar(@{$self->{sequences}}) );
	$self->{avg_longest_HQ_region} = int ($total_longest_HQ_region / scalar(@{$self->{sequences}}) );
	$self->{avg_num_As} = int ($total_num_As / scalar(@{$self->{sequences}}) );
	$self->{avg_num_Ts} = int ($total_num_Ts / scalar(@{$self->{sequences}}) );
	$self->{avg_num_Gs} = int ($total_num_Gs / scalar(@{$self->{sequences}}) );
	$self->{avg_num_Cs} = int ($total_num_Cs / scalar(@{$self->{sequences}}) );
	$self->{avg_num_Xs} = int ($total_num_Xs / scalar(@{$self->{sequences}}) );
	$self->{avg_num_Ns} = int ($total_num_Ns / scalar(@{$self->{sequences}}) );

}


sub get_num_seqs {
	my $self = shift;
	return $self->{num_seqs};
}

sub get_avg_num_HQ_nucs {
	my $self = shift;
	return $self->{avg_num_HQ_nucs};
}
sub get_avg_length {
	my $self = shift;
	return $self->{avg_length};
}
sub get_avg_int_qual {
	my $self = shift;
	return $self->{avg_int_qual};
}
sub get_avg_mean_qual {
	my $self = shift;
	return $self->{avg_mean_qual};
}
sub get_avg_num_HQ_regions {
	my $self = shift;
	return $self->{avg_num_HQ_regions};
}
sub get_avg_longest_HQ_region {
	my $self = shift;
	return $self->{avg_longest_HQ_region};
}
sub get_avg_num_As {
	my $self = shift;
	return $self->{avg_num_As};
}
sub get_avg_num_Ts {
	my $self = shift;
	return $self->{avg_num_Ts};
}
sub get_avg_num_Gs {
	my $self = shift;
	return $self->{avg_num_Gs};
}
sub get_avg_num_Cs {
	my $self = shift;
	return $self->{avg_num_Cs};
}
sub get_avg_num_Xs {
	my $self = shift;
	return $self->{avg_num_Xs};
}
sub get_avg_num_Ns {
	my $self = shift;
	return $self->{avg_num_Ns};
}


sub generate_from_FASTAs {
	my ($self, $seq_file, $qual_file) = @_;


	my $ra_seqs = ParseFASTA::parse_Nuc_FASTA_file($seq_file);
	my $ra_quals = ParseFASTA::parse_Qual_FASTA_file($qual_file);

	my $length = scalar @$ra_seqs;
	for (my $i=0; $i < $length; $i++) {		# strange -- couldn't put "scalar @$ra_seqs"
							# directly in exit condition...
		my $seq = shift @$ra_seqs;
		my $qual = shift @$ra_quals;
		my $qa_seq = new QA_NucSequence($seq, $qual);
		my $header = $qa_seq->get_header();
		#$header =~ m/^(\S+) /;
		#$qa_seq->set_header($1);	
		chomp $header;
		$qa_seq->set_header($header);

		$self->add($qa_seq) or die;

	}
	$self->compute_stats;
}

1;
