# Supplementary material for: Alkahest NuclearBLAST : a user-friendly BLAST management and analysis system
Source: BMC Bioinformatics. 2005 Jun 15;6:147. doi: 10.1186/1471-2105-6-147 (PMC1181624; doi:10.1186/1471-2105-6-147)
Supplement: Additional File 1 — The program, source and full documentation for installation are included. [file 1471-2105-6-147-s1.gz › alkahest-0.7.5/lib/Alkahest_FileSystem.pm]

package Alkahest_FileSystem;
use strict;
use lib ".";
use QA_NucSequenceCollection;
#use Trimmer;


sub load_strings {
	
        my ($rh_msg, $rh_msg_long) = @_;
	open (STRINGS_FILE, "$ENV{ALKAHEST_ROOT}/lang/en/strings.txt") or die "Could not open $ENV{ALKAHEST_ROOT}/lang/en/strings.txt";	
	my $message_code_key = "";
	my $long_message = "";
	while (<STRINGS_FILE>) {
		my $line = $_;
		if ($line =~ /^>\s*(\S+)\t+([^\n]+)\n/) {
			chomp $line;
			$message_code_key=$1;
			$rh_msg->{$message_code_key} = $2;
			$rh_msg_long->{$message_code_key} = $long_message;
			$long_message = "";
		} else {
			$long_message .= $line;
		}
	}
	return 1;
}

sub validate_interceptor_config {
	my $rh_interceptor_settings = shift @_;
	unless (exists $rh_interceptor_settings->{defaults}) { return 0, "ERROR_cfg_validation_no_defaults"; }

	foreach my $current_key ( keys %$rh_interceptor_settings ) {
		my $rh_volume_settings = $rh_interceptor_settings->{$current_key};
		unless ($rh_volume_settings eq "defaults") {
			unless (-e $rh_volume_settings->{problem_dir}) { return 0, "ERROR_cfg_validation_problem_dir";}
		}
	}

	return 1;
}

sub populate_NucSequenceCollection {
        my ($qa_coll, $sequence, $quality) = @_;
        $qa_coll->generate_from_FASTAs( $sequence, $quality );
        #$qa_coll->compute_stats();
        return 1;
}

sub create_read_records {
	my %args = (
		WRITE_LOC => 0,
		SEQ_FILE => 0,
		QUAL_FILE => 0,
		PROJECT_NAME => "",
		PROJECT_DESCRIPTION => "",
		PROJECT_DIRECTORY => "",
		CHROMAT_DIRECTORY => "",
		PROJECT_VECTOR_FILENAME => "",
		PROJECT_CONTAMINANT_FILENAME => "",
		PROJECT_TYPES => "",
		PLATE_NUMBER => "",
		PLATE_OFFSET => "",
		SEQ_PLATE_DIRECTION => "",
		SEQ_PLATE_VERSION => "",
		SEQ_PLATE_SEQUENCING_DATE => "",
		SEQ_PLATE_MACHINE => "",
		SEQ_PLATE_RUN_NO => "",
		STATISTICS_OBJ => "",
		@_,
	);

	unless ($args{WRITE_LOC}) { return 0; }	## you must pass this sub a filename to write to, and
	unless ($args{SEQ_FILE}) { return 0; }	## you need at least a sequence file and a quality file
	unless ($args{QUAL_FILE}) { return 0; }	## to make a read record.

	# a hack to get at the capillary number and the chromat location
	my $old_names_file = $args{WRITE_LOC};
	$old_names_file =~ s/read_record.xml/old_names.txt/;
	open (OLD_NAMES_FILE, $old_names_file) or die "could not find old names file";
	my %capillary_hash;
	my %new_location_hash;
	my %old_name_hash;
	while (<OLD_NAMES_FILE>) {
		my $line = $_;
		chomp $line;
		my ($file_name, $old_name, $capillary) = split /\t/, $line;
		$capillary_hash{$file_name} = "$capillary" || "000";
		$new_location_hash{$file_name} = "$file_name";
		$old_name_hash{$file_name} = "$old_name";
	}


	my $raw_seq_collection = new QA_NucSequenceCollection;
	if ( populate_NucSequenceCollection( 	$raw_seq_collection, 
						$args{SEQ_FILE}, 
						$args{QUAL_FILE}) ) {
		#print STDERR "successfully generated collection of sequence and quality stats from PHRED output for RAW READS\n";
	}

	open (READ_RECORD, ">$args{WRITE_LOC}") or die;

	print READ_RECORD "<VOLUME>\n";		
	print READ_RECORD "\t<PROJECT_NAME>" . $args{PROJECT_NAME} . "</PROJECT_NAME>\n";
	print READ_RECORD "\t<PROJECT_DESCRIPTION>" . $args{PROJECT_DESCRIPTION} . "</PROJECT_DESCRIPTION>\n";
	print READ_RECORD "\t<PROJECT_DIRECTORY>" . $args{PROJECT_DIRECTORY} . "</PROJECT_DIRECTORY>\n";
	print READ_RECORD "\t<PROJECT_VECTOR_FILENAME>" . $args{PROJECT_VECTOR_FILENAME} . "</VECTOR_FILENAME>\n";
	print READ_RECORD "\t<PROJECT_CONTAMINANT_FILENAME>" . $args{PROJECT_CONTAMINANT_FILENAME} . "</CONTAMINANT_FILENAME>\n";
	print READ_RECORD "\t<PROJECT_TYPES>" . $args{PROJECT_TYPES} . "</PROJECT_TYPES>\n";
	print READ_RECORD "\t<PLATE_NUMBER>" . $args{PLATE_NUMBER} . "</PLATE_NUMBER>\n";
	print READ_RECORD "\t<PLATE_OFFSET>" . $args{PLATE_OFFSET} . "</PLATE_OFFSET>\n"; 
	print READ_RECORD "\t<SEQ_PLATE_DIRECTION>" . $args{SEQ_PLATE_DIRECTION} . "</SEQ_PLATE_DIRECTION>\n";
	print READ_RECORD "\t<SEQ_PLATE_VERSION>" . $args{SEQ_PLATE_VERSION} . "</SEQ_PLATE_VERSION>\n";
	print READ_RECORD "\t<SEQ_PLATE_SEQUENCING_DATE>" . $args{SEQ_PLATE_SEQUENCING_DATE} . "</SEQ_PLATE_SEQUENCING_DATE>\n";
	print READ_RECORD "\t<SEQ_PLATE_MACHINE>" . $args{SEQ_PLATE_MACHINE} . "</SEQ_PLATE_MACHINE>\n";
	print READ_RECORD "\t<SEQ_PLATE_RUN_NO>" . $args{SEQ_PLATE_RUN_NO} . "</SEQ_PLATE_RUN_NO>\n";

	print READ_RECORD "\t<SEQ_PLATE_STATS_AVG_SEQUENCE_LENGTH>" . 
			  $raw_seq_collection->get_avg_length() . "</SEQ_PLATE_STATS_AVG_SEQUENCE_LENGTH>\n";
	print READ_RECORD "\t<SEQ_PLATE_STATS_AVG_INT_QUAL>" . 
			  $raw_seq_collection->get_avg_int_qual() . "</SEQ_PLATE_STATS_AVG_INT_QUAL>\n";
	print READ_RECORD "\t<SEQ_PLATE_STATS_AVG_MEAN_QUAL>" . 
			  $raw_seq_collection->get_avg_mean_qual() . "</SEQ_PLATE_STATS_AVG_MEAN_QUAL>\n";
	print READ_RECORD "\t<SEQ_PLATE_STATS_AVG_NUM_HQ_REGIONS>" . 
			  $raw_seq_collection->get_avg_num_HQ_regions() . "</SEQ_PLATE_STATS_AVG_NUM_HQ_REGIONS>\n";
	print READ_RECORD "\t<SEQ_PLATE_STATS_AVG_NUM_HQ_NUCS>" . 
			  $raw_seq_collection->get_avg_num_HQ_nucs() . "</SEQ_PLATE_STATS_AVG_NUM_HQ_NUCS>\n";
	print READ_RECORD "\t<SEQ_PLATE_STATS_AVG_LONGEST_HQ_REGION>" . 
			  $raw_seq_collection->get_avg_longest_HQ_region() . "</SEQ_PLATE_STATS_AVG_LONGEST_HQ_REGION>\n";
	print READ_RECORD "\t<SEQ_PLATE_STATS_NUM_A>" . 
			  $args{STATISTICS_OBJ}->{numAs} . "</SEQ_PLATE_STATS_NUM_A>\n";
	print READ_RECORD "\t<SEQ_PLATE_STATS_NUM_T>" . 
			  $args{STATISTICS_OBJ}->{numTs} . "</SEQ_PLATE_STATS_NUM_T>\n";
	print READ_RECORD "\t<SEQ_PLATE_STATS_NUM_G>" . 
			  $args{STATISTICS_OBJ}->{numGs} . "</SEQ_PLATE_STATS_NUM_G>\n";
	print READ_RECORD "\t<SEQ_PLATE_STATS_NUM_C>" . 
			  $args{STATISTICS_OBJ}->{numCs} . "</SEQ_PLATE_STATS_NUM_C>\n";
	print READ_RECORD "\t<SEQ_PLATE_STATS_AVG_NUM_X>" . 
			  $raw_seq_collection->get_avg_num_Xs() . "</SEQ_PLATE_STATS_AVG_NUM_X>\n";
	print READ_RECORD "\t<SEQ_PLATE_STATS_NUM_N>" . 
			  $args{STATISTICS_OBJ}->{numNs} . "</SEQ_PLATE_STATS_NUM_N>\n";
	print READ_RECORD "\t<SEQ_PLATE_STATS_NUM_GOLD_SEQUENCES>" . 
			  $args{STATISTICS_OBJ}->{goldSequences} . "</SEQ_PLATE_STATS_NUM_GOLD_SEQUENCES>\n";
	print READ_RECORD "\t<SEQ_PLATE_STATS_NUM_VECTOR_SEQUENCES>" . 
			  $args{STATISTICS_OBJ}->{vectorSequences} . "</SEQ_PLATE_STATS_NUM_VECTOR_SEQUENCES>\n";
	print READ_RECORD "\t<SEQ_PLATE_STATS_NUM_CONTAMINATED_SEQUENCES>" . 
			  $args{STATISTICS_OBJ}->{contaminatedSequences} . "</SEQ_PLATE_STATS_NUM_CONTAMINATED_SEQUENCES>\n";
	print READ_RECORD "\t<SEQ_PLATE_STATS_NUM_POOR_SEQUENCES>" . 
			  $args{STATISTICS_OBJ}->{poorSequences} . "</SEQ_PLATE_STATS_NUM_POOR_SEQUENCES>\n";
	print READ_RECORD "\t<SEQ_PLATE_STATS_TOTAL_NUCLEOTIDES>" . 
			  $args{STATISTICS_OBJ}->{numNucleotides} . "</SEQ_PLATE_STATS_TOTAL_NUCLEOTIDES>\n";
	print READ_RECORD "\t<SEQ_PLATE_STATS_TOTAL_VECTOR>" . 
			  $args{STATISTICS_OBJ}->{numVectorNucleotides} . "</SEQ_PLATE_STATS_TOTAL_VECTOR>\n";
	print READ_RECORD "\t<SEQ_PLATE_STATS_TOTAL_CONTAMINANT>" . 
			  $args{STATISTICS_OBJ}->{numContaminantNucleotides} . "</SEQ_PLATE_STATS_TOTAL_CONTAMINANT>\n";
	print READ_RECORD "\t<SEQ_PLATE_STATS_TOTAL_TRIMMED>" . 
			  $args{STATISTICS_OBJ}->{numTrimmedNucleotides} . "</SEQ_PLATE_STATS_TOTAL_TRIMMED>\n";
	print READ_RECORD "\t<SEQ_PLATE_STATS_TOTAL_PRIMER>" . 
			  $args{STATISTICS_OBJ}->{numPrimerNucleotides} . "</SEQ_PLATE_STATS_TOTAL_PRIMER>\n";
	print READ_RECORD "\t<SEQ_PLATE_STATS_TOTAL_POLYA>" . 
			  $args{STATISTICS_OBJ}->{numPolyANucleotides} . "</SEQ_PLATE_STATS_TOTAL_POLYA>\n";
	print READ_RECORD "\t<SEQ_PLATE_STATS_TOTAL_HIGH_QUALITY>" . 
			  $args{STATISTICS_OBJ}->{numHQNucleotides} . "</SEQ_PLATE_STATS_TOTAL_HIGH_QUALITY>\n";
	print READ_RECORD "\t<SEQ_PLATE_STATS_TOTAL_QUALITY>" . 
			  $args{STATISTICS_OBJ}->{totalQuality} . "</SEQ_PLATE_STATS_TOTAL_QUALITY>\n";
	print READ_RECORD "\t<SEQ_PLATE_STATS_NUM_SEQUENCES>" . 
			  $args{STATISTICS_OBJ}->{numSequences} . "</SEQ_PLATE_STATS_NUM_SEQUENCES>\n";

	print READ_RECORD "</VOLUME>\n";

	while (my $raw_seq_obj = $raw_seq_collection->next ) {
		print READ_RECORD "<READ>\n";
		print READ_RECORD "<READ_BASE_NAME>" . $raw_seq_obj->get_base_name . "</READ_BASE_NAME>\n";
		print READ_RECORD "\t<READ_NAME>" . $raw_seq_obj->get_name . "</READ_NAME>\n";

		my $full_name = $raw_seq_obj->get_name; 
		$full_name =~ /\w{4}\d{3}[xa-dn](\w)(\d{2})\./;
		my $read_well_row = $1;
		my $read_well_column = $2;

		print READ_RECORD "\t<READ_WELL_ROW>" . $read_well_row. "</READ_WELL_ROW>\n";
		print READ_RECORD "\t<READ_WELL_COLUMN>" . $read_well_column . "</READ_WELL_COLUMN>\n";

		#$capillary_hash{$file_name} = $capillary;
		#$new_location_hash{$file_name} = $file_name;
		#$old_name_hash{$file_name} = $old_name;

		my $readname = $raw_seq_obj->get_name;
                my $cap = $capillary_hash{$readname} || $capillary_hash{"$readname.gz"};
                my $new_loc = $new_location_hash{$readname} || $new_location_hash{"$readname.gz"};
                my $old_name =  $old_name_hash{$readname} || $old_name_hash{"$readname.gz"};
                
                print READ_RECORD "\t<READ_CAPILLARY>" . $cap . "</READ_CAPILLARY>\n";
		print READ_RECORD "\t<READ_TRACE_FILE>" . $args{CHROMAT_DIRECTORY} . "/" . $new_loc . "</READ_TRACE_FILE>\n";
		print READ_RECORD "\t<READ_OLD_NAME>" . $old_name . "</READ_OLD_NAME>\n";
		
		print READ_RECORD "\t<READ_NUCLEOTIDE_SEQUENCE>";
		foreach (@{$raw_seq_obj->get_nuc_sequence}) {
			print READ_RECORD "$_";
		}
		print READ_RECORD "</READ_NUCLEOTIDE_SEQUENCE>\n";
		print READ_RECORD "\t<READ_QUALITY_SEQUENCE>";
		foreach (@{$raw_seq_obj->get_qual_sequence}) {
			print READ_RECORD "$_ ";
		}
		print READ_RECORD "\t</READ_QUALITY_SEQUENCE>\n";

		print READ_RECORD "\t<READ_STATS>\n";
		print READ_RECORD 	"\t\t<READ_STATS_SEQUENCE_LENGTH>" . 
						$raw_seq_obj->get_sequence_length . 
						"</READ_STATS_SEQUENCE_LENGTH>\n";
		print READ_RECORD 	"\t\t<READ_STATS_NUM_HQ_NUCS>" . 
						$raw_seq_obj->get_num_HQ_nucs . 
						"</READ_STATS_NUM_HQ_NUCS>\n";
		print READ_RECORD 	"\t\t<READ_STATS_MEAN_QUALITY>" . 
						$raw_seq_obj->get_mean_qual . 
						"</READ_STATS_MEAN_QUALITY>\n";
		print READ_RECORD 	"\t\t<READ_STATS_INTEGRAL_QUALITY>" . 
						$raw_seq_obj->get_int_qual . 
						"</READ_STATS_INTEGRAL_QUALITY>\n";
		print READ_RECORD 	"\t\t<READ_STATS_NUM_HQ_REGIONS>" . 
						$raw_seq_obj->get_num_HQ_regions . 
						"</READ_STATS_NUM_HQ_REGIONS>\n";
		print READ_RECORD 	"\t\t<READ_STATS_LONGEST_HQ_REGION>" . 
						$raw_seq_obj->get_longest_HQ_region . 
						"</READ_STATS_LONGEST_HQ_REGION>\n";
		print READ_RECORD 	"\t\t<READ_STATS_NUM_A>" . 
						$raw_seq_obj->get_num_As . 
						"</READ_STATS_NUM_A>\n";
		print READ_RECORD 	"\t\t<READ_STATS_NUM_T>" . 
						$raw_seq_obj->get_num_Ts . 
						"</READ_STATS_NUM_T>\n";
		print READ_RECORD 	"\t\t<READ_STATS_NUM_G>" . 
						$raw_seq_obj->get_num_Gs . 
						"</READ_STATS_NUM_G>\n";
		print READ_RECORD 	"\t\t<READ_STATS_NUM_C>" . 
						$raw_seq_obj->get_num_Cs . 
						"</READ_STATS_NUM_C>\n";
		print READ_RECORD 	"\t\t<READ_STATS_NUM_X>" . 
						$raw_seq_obj->get_num_Xs . 
						"</READ_STATS_NUM_X>\n";
		print READ_RECORD 	"\t\t<READ_STATS_NUM_N>" . 
						$raw_seq_obj->get_num_Ns . 
						"</READ_STATS_NUM_N>\n";
		print READ_RECORD 	"\t\t<READ_STATS_IS_GOLD>" . "0" . 
						"</READ_STATS_IS_GOLD>\n";
		print READ_RECORD 	"\t\t<READ_STATS_IS_VECTOR>" . "0" . 
						"</READ_STATS_IS_VECTOR>\n";
		print READ_RECORD 	"\t\t<READ_STATS_IS_CONTAMINATED>" . "0" . 
						"</READ_STATS_IS_CONTAMINATED>\n";
		print READ_RECORD 	"\t\t<READ_STATS_IS_POOR>" . "0" . 
						"</READ_STATS_IS_POOR>\n";
		print READ_RECORD 	"\t\t<READ_STATS_VECTOR>" . "0" . 
						"</READ_STATS_VECTOR>\n";
		print READ_RECORD 	"\t\t<READ_STATS_CONTAMINANT>" . "0" . 
						"</READ_STATS_CONTAMINANT>\n";
		print READ_RECORD 	"\t\t<READ_STATS_TRIMMED>" . "0" . 
						"</READ_STATS_TRIMMED>\n";
		print READ_RECORD 	"\t\t<READ_STATS_PRIMER>" . "0" . 
						"</READ_STATS_PRIMER>\n";
		print READ_RECORD 	"\t\t<READ_STATS_POLYA>" . "0" . 
						"</READ_STATS_POLYA>\n";

		print READ_RECORD "\t</READ_STATS>\n";
		print READ_RECORD "</READ>\n";		
	}	

	close READ_RECORD;
	return 1;
}


1;
