# Supplementary material for: Alkahest NuclearBLAST : a user-friendly BLAST management and analysis system
Source: BMC Bioinformatics. 2005 Jun 15;6:147. doi: 10.1186/1471-2105-6-147 (PMC1181624; doi:10.1186/1471-2105-6-147)
Supplement: Additional File 1 — The program, source and full documentation for installation are included. [file 1471-2105-6-147-s1.gz › alkahest-0.7.5/sql/alkahest.sql]

# phpMyAdmin MySQL-Dump
# version 2.3.3pl1
# http://www.phpmyadmin.net/ (download page)
#
# Host: localhost
# Generation Time: May 01, 2003 at 03:24 PM
# Server version: 3.23.56
# PHP Version: 4.2.2
# Database : `alkahest`
# --------------------------------------------------------

#
# Table structure for table `blastdb`
#

CREATE TABLE blastdb (
  blastdb_PK int(10) unsigned NOT NULL auto_increment,
  dbname varchar(64) NOT NULL default '',
  time_entered timestamp(14) NOT NULL,
  num_entries int(11) NOT NULL default '0',
  location varchar(255) default NULL,
  type char(1) default NULL,
  description varchar(255) default NULL,
  is_query int(1) default '0',
  is_target int(1) default '0',
  PRIMARY KEY  (blastdb_PK)
) TYPE=InnoDB;
# --------------------------------------------------------

#
# Table structure for table `blastdbentry`
#

CREATE TABLE blastdbentry (
  blastdbentry_PK int(10) unsigned NOT NULL auto_increment,
  unique_id varchar(128) NOT NULL default '',
  blastdb_FK int(10) unsigned NOT NULL default '0',
  length int(10) unsigned NOT NULL default '0',
  description varchar(255) default NULL,
  PRIMARY KEY  (blastdbentry_PK),
  UNIQUE KEY blastdbentry_idx (unique_id,blastdb_FK),
  UNIQUE KEY blastdbentry_idx2 (blastdbentry_PK,unique_id)
) TYPE=InnoDB;
# --------------------------------------------------------

#
# Table structure for table `feature`
#

CREATE TABLE feature (
  feature_PK int(10) NOT NULL auto_increment,
  sequence_FK int(10) NOT NULL default '0',
  feature_type enum('vec_screen','con_screen','primer_screen','polyA_screen','trim_retain','annotation') default NULL,
  begin int(10) unsigned default NULL,
  end int(10) unsigned default NULL,
  PRIMARY KEY  (feature_PK)
) TYPE=InnoDB;
# --------------------------------------------------------

#
# Table structure for table `hit`
#

CREATE TABLE hit (
  hit_PK int(10) unsigned NOT NULL auto_increment,
  target_blastdbentry_FK int(10) unsigned NOT NULL default '0',
  search_FK int(10) unsigned NOT NULL default '0',
  hit_num smallint(5) unsigned NOT NULL default '0',
  best_e_suffix smallint(6) default NULL,
  best_e_prefix float(4,2) default NULL,
  best_e_value char(12) default NULL,
  PRIMARY KEY  (hit_PK),
  UNIQUE KEY hit_idx (search_FK,target_blastdbentry_FK,hit_PK,hit_num)
) TYPE=InnoDB;
# --------------------------------------------------------

#
# Table structure for table `hsp`
#

CREATE TABLE hsp (
  hsp_PK int(10) unsigned NOT NULL auto_increment,
  hit_FK int(10) unsigned NOT NULL default '0',
  hsp_num int(11) default NULL,
  bit_score float(4,2) NOT NULL default '0.00',
  score smallint(6) NOT NULL default '0',
  evalue char(12) NOT NULL default '',
  query_from mediumint(8) unsigned NOT NULL default '0',
  query_to mediumint(8) unsigned NOT NULL default '0',
  hit_from mediumint(8) unsigned NOT NULL default '0',
  hit_to mediumint(8) unsigned NOT NULL default '0',
  query_frame tinyint(4) NOT NULL default '0',
  hit_frame tinyint(4) NOT NULL default '0',
  identity mediumint(9) NOT NULL default '0',
  positive mediumint(9) NOT NULL default '0',
  gaps smallint(6) default NULL,
  align_len mediumint(9) NOT NULL default '0',
  density mediumint(9) NOT NULL default '0',
  e_suffix smallint(5) unsigned default NULL,
  e_prefix float(4,2) default NULL,
  PRIMARY KEY  (hsp_PK),
  UNIQUE KEY hsp_idx (hit_FK,hsp_num,e_suffix,e_prefix)
) TYPE=InnoDB;
# --------------------------------------------------------

#
# Table structure for table `job`
#

CREATE TABLE job (
  job_PK int(10) unsigned NOT NULL auto_increment,
  query_blastdb_FK int(10) unsigned NOT NULL default '0',
  target_blastdb_FK int(10) unsigned NOT NULL default '0',
  blasttype varchar(255) default NULL,
  evalue varchar(255) default NULL,
  advanced varchar(255) default NULL,
  time_edited timestamp(14) NOT NULL,
  finished timestamp(14) NOT NULL,
  submitted timestamp(14) NOT NULL,
  PRIMARY KEY  (job_PK)
) TYPE=InnoDB;
# --------------------------------------------------------

#
# Table structure for table `plate`
#

CREATE TABLE plate (
  plate_PK int(10) unsigned NOT NULL auto_increment,
  project_FK int(10) unsigned NOT NULL default '0',
  plate_number smallint(10) unsigned NOT NULL default '0',
  offset enum('n','x','a','b','c','d') NOT NULL default 'n',
  PRIMARY KEY  (plate_PK)
) TYPE=InnoDB;
# --------------------------------------------------------

#
# Table structure for table `project`
#

CREATE TABLE project (
  project_PK int(10) unsigned NOT NULL auto_increment,
  name varchar(25) NOT NULL default '',
  description varchar(255) NOT NULL default '',
  directory varchar(64) NOT NULL default '',
  vector_FK int(10) unsigned NOT NULL default '0',
  contaminant_FK int(10) unsigned NOT NULL default '0',
  username_FK varchar(16) default NULL,
  usergroupname_FK varchar(16) default NULL,
  PRIMARY KEY  (project_PK)
) TYPE=InnoDB;
# --------------------------------------------------------

#
# Table structure for table `project_projecttype`
#

CREATE TABLE project_projecttype (
  project_FK int(10) unsigned NOT NULL default '0',
  projecttype_FK int(10) unsigned NOT NULL default '0'
) TYPE=InnoDB;
# --------------------------------------------------------

#
# Table structure for table `projecttype`
#

CREATE TABLE projecttype (
  project_type_PK int(10) unsigned NOT NULL auto_increment,
  description varchar(64) default NULL,
  PRIMARY KEY  (project_type_PK)
) TYPE=InnoDB;
# --------------------------------------------------------

#
# Table structure for table `quality`
#

CREATE TABLE quality (
  quality_PK int(10) unsigned NOT NULL auto_increment,
  quality longtext NOT NULL,
  PRIMARY KEY  (quality_PK)
) TYPE=InnoDB;
# --------------------------------------------------------

#
# Table structure for table `screen`
#

CREATE TABLE screen (
  screen_PK int(10) unsigned NOT NULL auto_increment,
  screen_name varchar(64) default NULL,
  PRIMARY KEY  (screen_PK)
) TYPE=InnoDB;
# --------------------------------------------------------

#
# Table structure for table `search`
#

CREATE TABLE search (
  search_PK int(10) unsigned NOT NULL auto_increment,
  query_blastdbentry_FK int(10) unsigned NOT NULL default '0',
  job_FK int(10) unsigned NOT NULL default '0',
  best_e_suffix smallint(6) default NULL,
  best_e_prefix float(4,2) default NULL,
  best_e_value char(12) default NULL,
  num_hits smallint(5) unsigned default NULL,
  time_lastmodified timestamp(14) NOT NULL,
  time_requested timestamp(14) NOT NULL,
  time_assigned timestamp(14) NOT NULL,
  time_completed timestamp(14) NOT NULL,
  time_loaded timestamp(14) NOT NULL,
  error_code char(64) default NULL,
  slavename char(32) default NULL,
  PRIMARY KEY  (search_PK),
  UNIQUE KEY search_idx (search_PK,job_FK,best_e_suffix,best_e_prefix,num_hits),
  UNIQUE KEY search_idx2 (job_FK,num_hits,best_e_suffix,best_e_prefix,search_PK)
) TYPE=InnoDB;
# --------------------------------------------------------

#
# Table structure for table `seq_plate`
#

CREATE TABLE seq_plate (
  seq_plate_PK int(10) unsigned NOT NULL auto_increment,
  plate_FK int(10) unsigned NOT NULL default '0',
  direction enum('f','r','n') NOT NULL default 'f',
  version int(10) unsigned NOT NULL default '0',
  arrival_time datetime NOT NULL default '1000-01-01 00:00:00',
  sequencing_date date NOT NULL default '1000-01-01',
  machine int(10) unsigned NOT NULL default '0',
  run_no int(10) unsigned NOT NULL default '0',
  seq_set_stats_FK int(10) unsigned NOT NULL default '0',
  PRIMARY KEY  (seq_plate_PK)
) TYPE=InnoDB;
# --------------------------------------------------------

#
# Table structure for table `seq_set`
#

CREATE TABLE seq_set (
  seq_set_PK int(10) unsigned NOT NULL auto_increment,
  description varchar(255) NOT NULL default '',
  filter text,
  seq_stats_FK int(10) unsigned NOT NULL default '0',
  parent_FK int(10) unsigned NOT NULL default '0',
  username_FK varchar(16) default NULL,
  usergroupname_FK varchar(16) default NULL,
  last_refresh timestamp(14) NOT NULL,
  PRIMARY KEY  (seq_set_PK)
) TYPE=InnoDB;
# --------------------------------------------------------

#
# Table structure for table `seq_set_sequence`
#

CREATE TABLE seq_set_sequence (
  seq_set_FK int(10) unsigned NOT NULL default '0',
  sequence_FK int(10) unsigned NOT NULL default '0'
) TYPE=InnoDB;
# --------------------------------------------------------

#
# Table structure for table `seq_set_stats`
#

CREATE TABLE seq_set_stats (
  seq_set_stats_PK int(10) unsigned NOT NULL auto_increment,
  num_As int(10) unsigned NOT NULL default '0',
  num_Ts int(10) unsigned NOT NULL default '0',
  num_Cs int(10) unsigned NOT NULL default '0',
  num_Gs int(10) unsigned NOT NULL default '0',
  num_Ns int(10) unsigned NOT NULL default '0',
  num_gold_sequences int(10) unsigned NOT NULL default '0',
  num_vector_sequences int(10) unsigned NOT NULL default '0',
  num_contaminated_sequences int(10) unsigned NOT NULL default '0',
  num_poor_sequences int(10) unsigned NOT NULL default '0',
  total_nucleotides int(10) unsigned NOT NULL default '0',
  total_vector int(10) unsigned NOT NULL default '0',
  total_contaminated int(10) unsigned NOT NULL default '0',
  total_trimmed int(10) unsigned NOT NULL default '0',
  total_primer int(10) unsigned NOT NULL default '0',
  total_polyA int(10) unsigned NOT NULL default '0',
  total_high_quality int(10) unsigned NOT NULL default '0',
  total_quality int(10) unsigned NOT NULL default '0',
  num_sequences int(10) unsigned NOT NULL default '0',
  PRIMARY KEY  (seq_set_stats_PK)
) TYPE=InnoDB;
# --------------------------------------------------------

#
# Table structure for table `seq_subclone`
#

CREATE TABLE seq_subclone (
  seq_subclone_PK int(10) unsigned NOT NULL auto_increment,
  subclone_FK int(10) unsigned NOT NULL default '0',
  seq_FK int(10) unsigned NOT NULL default '0',
  seq_set_stats_FK int(10) unsigned NOT NULL default '0',
  capillary tinyint(3) unsigned NOT NULL default '0',
  seq_plate_FK int(10) unsigned NOT NULL default '0',
  submitted_to_repository tinyint(1) unsigned NOT NULL default '0',
  trace_file varchar(128) NOT NULL default '',
  name varchar(64) NOT NULL default '',
  PRIMARY KEY  (seq_subclone_PK)
) TYPE=InnoDB;
# --------------------------------------------------------

#
# Table structure for table `sequence`
#

CREATE TABLE sequence (
  sequence_PK int(10) unsigned NOT NULL auto_increment,
  quality_FK int(10) unsigned default NULL,
  nucleotides longtext NOT NULL,
  description varchar(64) default NULL,
  start int(10) unsigned NOT NULL default '0',
  end int(10) unsigned NOT NULL default '0',
  PRIMARY KEY  (sequence_PK)
) TYPE=InnoDB;
# --------------------------------------------------------

#
# Table structure for table `subclone`
#

CREATE TABLE subclone (
  subclone_PK int(10) unsigned NOT NULL auto_increment,
  plate_FK int(10) unsigned NOT NULL default '0',
  name varchar(64) NOT NULL default '',
  row_letter enum('a','b','c','d','e','f','g','h','i','j','k','l','m','n','o','p') NOT NULL default 'a',
  column_number enum('1','2','3','4','5','6','7','8','9','10','11','12','13','14','15','16','17','18','19','20','21','22','23','24') NOT NULL default '1',
  PRIMARY KEY  (subclone_PK)
) TYPE=InnoDB;
# --------------------------------------------------------

#
# Table structure for table `user`
#

CREATE TABLE user (
  username_PK varchar(16) NOT NULL default '',
  password_hash varchar(255) NOT NULL default '',
  PRIMARY KEY  (username_PK)
) TYPE=InnoDB;
# --------------------------------------------------------

#
# Table structure for table `user_group`
#

CREATE TABLE user_group (
  username_FK varchar(16) NOT NULL default '',
  groupname_FK varchar(16) NOT NULL default ''
) TYPE=InnoDB;
# --------------------------------------------------------

#
# Table structure for table `usergroup`
#

CREATE TABLE usergroup (
  groupname_PK varchar(16) NOT NULL default '',
  PRIMARY KEY  (groupname_PK)
) TYPE=InnoDB;
