# Supplementary material for: Alkahest NuclearBLAST : a user-friendly BLAST management and analysis system
Source: BMC Bioinformatics. 2005 Jun 15;6:147. doi: 10.1186/1471-2105-6-147 (PMC1181624; doi:10.1186/1471-2105-6-147)
Supplement: Additional File 1 — The program, source and full documentation for installation are included. [file 1471-2105-6-147-s1.gz › alkahest-0.7.5/www/alkahest_style.css]

/* 
Starting template for this document comes from recommendations at: 
http://www.w3.org/TR/1998/REC-CSS2-19980512/sample.html
*/


ADDRESS,
BLOCKQUOTE, 
BODY, DD, DIV, 
DL, DT, 
FIELDSET, FORM,
FRAME, FRAMESET,
H1, H2, H3, H4, 
H5, H6, IFRAME, 
NOFRAMES, 
OBJECT, OL, P, 
UL, APPLET, 
CENTER, DIR, 
HR, MENU, PRE   { display: block }
LI              { display: list-item }
HEAD            { display: none }
TABLE           { display: table }
TR              { display: table-row }
THEAD           { display: table-header-group }
TBODY           { display: table-row-group }
TFOOT           { display: table-footer-group }
COL             { display: table-column }
COLGROUP        { display: table-column-group }
TD, TH          { display: table-cell }
CAPTION         { display: table-caption }
TH              { font-weight: bolder; text-align: center }
CAPTION         { text-align: center }
BODY            { padding: 8px; line-height: 1.33 }
H1              { font-size: 2em; margin: .67em 0 }
H2              { font-size: 1.5em; margin: .83em 0 }
H3              { font-size: 1.17em; margin: 1em 0 }
H4, P,
BLOCKQUOTE, UL,
FIELDSET, FORM,
OL, DL, DIR,
MENU            { margin: 1.33em 0 }
H5              { font-size: .83em; line-height: 1.17em; margin: 1.67em 0 }
H6              { font-size: .67em; margin: 2.33em 0 }
H1, H2, H3, H4,
H5, H6, B,
STRONG          { font-weight: bolder }
BLOCKQUOTE      { margin-left: 40px; margin-right: 40px }
I, CITE, EM,
VAR, ADDRESS    { font-style: italic }
PRE, TT, CODE,
KBD, SAMP       { font-family: monospace }
PRE             { white-space: pre }
BIG             { font-size: 1.17em }
SMALL, SUB, SUP { font-size: .83em }
SUB             { vertical-align: sub }
SUP             { vertical-align: super }
S, STRIKE, DEL  { text-decoration: line-through }
HR              { border: 1px inset }
OL, UL, DIR,
MENU, DD        { margin-left: 40px }
OL              { list-style-type: decimal }
OL UL, UL OL,
UL UL, OL OL    { margin-top: 0; margin-bottom: 0 }
U, INS          { text-decoration: underline }
CENTER          { text-align: center }
BR:before       { content: "\A" }

/* An example of style for HTML 4.0's ABBR/ACRONYM elements */

ABBR, ACRONYM   { font-variant: small-caps; letter-spacing: 0.1em }
A[href]         { text-decoration: underline }
:focus          { outline: thin dotted invert }


/* Begin bidirectionality settings (do not change) */
BDO[DIR="ltr"]  { direction: ltr; unicode-bidi: bidi-override }
BDO[DIR="rtl"]  { direction: rtl; unicode-bidi: bidi-override }

*[DIR="ltr"]    { direction: ltr; unicode-bidi: embed }
*[DIR="rtl"]    { direction: rtl; unicode-bidi: embed }

/* Elements that are block-level in HTML4 */
ADDRESS, BLOCKQUOTE, BODY, DD, DIV, DL, DT, FIELDSET, 
FORM, FRAME, FRAMESET, H1, H2, H3, H4, H5, H6, IFRAME,
NOSCRIPT, NOFRAMES, OBJECT, OL, P, UL, APPLET, CENTER, 
DIR, HR, MENU, PRE, LI, TABLE, TR, THEAD, TBODY, TFOOT, 
COL, COLGROUP, TD, TH, CAPTION 
                { unicode-bidi: embed }
/* End bidi settings */


@media print {
  @page         { margin: 10% }
  H1, H2, H3,
  H4, H5, H6    { page-break-after: avoid; page-break-inside: avoid }
  BLOCKQUOTE, 
  PRE           { page-break-inside: avoid }
  UL, OL, DL    { page-break-before: avoid }
}

@media speech {
  H1, H2, H3, 
  H4, H5, H6    { voice-family: paul, male; stress: 20; richness: 90 }
  H1            { pitch: x-low; pitch-range: 90 }
  H2            { pitch: x-low; pitch-range: 80 }
  H3            { pitch: low; pitch-range: 70 }
  H4            { pitch: medium; pitch-range: 60 }
  H5            { pitch: medium; pitch-range: 50 }
  H6            { pitch: medium; pitch-range: 40 }
  LI, DT, DD    { pitch: medium; richness: 60 }
  DT            { stress: 80 }
  PRE, CODE, TT { pitch: medium; pitch-range: 0; stress: 0; richness: 80 }
  EM            { pitch: medium; pitch-range: 60; stress: 60; richness: 50 }
  STRONG        { pitch: medium; pitch-range: 60; stress: 90; richness: 90 }
  DFN           { pitch: high; pitch-range: 60; stress: 60 }
  S, STRIKE     { richness: 0 }
  I             { pitch: medium; pitch-range: 60; stress: 60; richness: 50 }
  B             { pitch: medium; pitch-range: 60; stress: 90; richness: 90 }
  U             { richness: 0 }
  A:link        { voice-family: harry, male }
  A:visited     { voice-family: betty, female }
  A:active      { voice-family: betty, female; pitch-range: 80; pitch: x-high }
}


/* Alkahest specifics */
body		{ background-color: #9daeb7; font-family:sans-serif; font-size: 10pt; margin: 0px;
		margin-top: 6px; margin-botom: 6px; }
p		{ font-family:sans-serif; font-size: 10pt }

table.fullwidth { width:100%; border-color: #000000; border-style: solid; border-width: 1px; 
		background-color: #eeeeee; padding: 0px; border-collapse: collapse }

table.ninety { width:90%; border-color: #000000; border-style: solid; border-width: 1px; 
		background-color: #eeeeee; padding: 0px; border-collapse: collapse }

td		{ font-family:sans-serif; border: 0px; margin: 0px; font-size:10pt; padding: 4px; text-align:left }
td.center	{ text-align:centekr }
td.inverse	{ color:#ffffff; background-color: #000000 }
td.header	{ background-color: #adc9db }
td.evenrow	{ background-color: #d0d0ff }
td.oddrow	{ background-color: #ffd0d0 }
td.white    	{ background-color: white; font-color: black }
