# Supplementary material for: Alkahest NuclearBLAST : a user-friendly BLAST management and analysis system
Source: BMC Bioinformatics. 2005 Jun 15;6:147. doi: 10.1186/1471-2105-6-147 (PMC1181624; doi:10.1186/1471-2105-6-147)
Supplement: Additional File 1 — The program, source and full documentation for installation are included. [file 1471-2105-6-147-s1.gz › alkahest-0.7.5/www/nuclearblast/nb_show_all_jobs.php]

<?php
require_once("DB.php");
#include("config.php");
include("nb_lib_database_connect.php");

?>

<HTML><HEAD><TITLE>Choose BLAST job</TITLE>
<?php print "<link href=\"../alkahest_style.css\" rel=\"stylesheet\" type=\"text/css\">\n";
?></HEAD>
<BODY>

<?php
$PAGE_NAME="nb_show_all_jobs.php";

$sort = $HTTP_GET_VARS["sort"];
$order = $HTTP_GET_VARS["order"];


/* getting all of the sorting stuff straightened out */

if ($order == ''){
    $order="ASC";
}
/* first two conditions required to sort by name and not blastdb_PK when choosing target or query database 
   last two are for other conditions...
*/
if ($sort == "target_blastdb") {
	$sortSQL = ", blastdb where job.target_blastdb_FK = blastdb.blastdb_PK ORDER BY blastdb.dbname $order";
} elseif ( $sort == "query_blastdb" ) {
	$sortSQL = ", blastdb where job.query_blastdb_FK = blastdb.blastdb_PK ORDER BY blastdb.dbname $order";
} elseif ($sort != '') {
    $sortSQL = "ORDER BY $sort $order";
} else {
    $sortSQL=''; //where s.submitted != "NULL" and s.job_FK = job.job_PK and e.job_FK = job.job_PK';
}


print "<CENTER>";
print "<FONT SIZE=+1><BR><CENTER>NuclearBLAST job listing</CENTER><br></FONT>";

// SEK DEBUG don't mind me...
//$query = "SELECT job_PK, query_blastdb_FK, target_blastdb_FK, blasttype, evalue, ";
//$query .= "date_format(finished,'%b %e, %Y at %r' ), date_format(submitted, '%b %e, %Y at %r') from job $sortSQL";
//print $query."<br>\n";

$returnvalue = mysql_query ("SELECT job_PK, query_blastdb_FK, target_blastdb_FK, blasttype, evalue, " .
                      " date_format(finished,'%b %e, %Y at %r' ), date_format(submitted, '%b %e, %Y at %r') from job $sortSQL") or die ("SQL query failed 1");

#$toPrint = array('JobID', 'Project','Subset','BlastType', 'Evalue', 'BlastDataBase', 'Submitted', 'Finished');
$hdr_start = "<TD class=header><FONT SIXE=+1>";
$hdr_end = "</FONT></TD>";

print "<center><table width=90%><tr><td><a href='./nb_entry.php?entry_menu_option=$entry_menu_option&host=$host&dbname=$dbname&order=ASC&sort=$sort'>Ascending</a>&nbsp|&nbsp";
print "<a href='./nb_entry.php?entry_menu_option=$entry_menu_option&host=$host&dbname=$dbname&order=DESC&sort=$sort'>Descending</a></td></tr></table>";

print "<CENTER><TABLE class=ninety>\n";
    print "<TR>";
	print $hdr_start . "<a href='./nb_entry.php?order=$order&host=$host&dbname=$dbname&sort=job_PK'>Job ID<a>" . $hdr_end;
	print $hdr_start . "<a href='./nb_entry.php?entry_menu_option=$entry_menu_option&order=$order&host=$host&dbname=$dbname&sort=query_blastdb'>Query set</a>" . $hdr_end;
	print $hdr_start . "<a href='./nb_entry.php?entry_menu_option=$entry_menu_option&order=$order&host=$host&dbname=$dbname&sort=blasttype'>BLAST type</a>" . $hdr_end;
	print $hdr_start . "<a href='./nb_entry.php?entry_menu_option=$entry_menu_option&order=$order&host=$host&dbname=$dbname&sort=target_blastdb'>Target set</a>" . $hdr_end;
	print $hdr_start . "<a href='./nb_entry.php?entry_menu_option=$entry_menu_option&order=$order&host=$host&dbname=$dbname&sort=evalue'>E-value</a>" . $hdr_end;
	print $hdr_start . "<a href='./nb_entry.php?entry_menu_option=$entry_menu_option&order=$order&host=$host&dbname=$dbname&sort=submitted'>time submitted</a>" . $hdr_end;
	print $hdr_start . "<a href='./nb_entry.php?entry_menu_option=$entry_menu_option&order=$order&host=$host&dbname=$dbname&sort=finished'>time finished</a>" . $hdr_end;
	print "</TR>";

$return=(array)$return;
while ($return = mysql_fetch_row($returnvalue) ) {
	
    $job_id = $return[0];
	$query_blastdb_FK = $return[1];
	$target_blastdb_FK = $return[2];
	$blasttype = $return[3];
	$evalue = $return[4];
	$finished = $return[5];
	$submitted = $return[6];

	$querydb_query = mysql_query ("SELECT dbname FROM blastdb WHERE blastdb_PK = $query_blastdb_FK");
	$querydb_result = mysql_fetch_row($querydb_query);
	$query_blastdb = $querydb_result[0];

	$targetdb_query = mysql_query ("SELECT dbname FROM blastdb WHERE blastdb_PK = $target_blastdb_FK");
	$targetdb_result = mysql_fetch_row($targetdb_query);
	$target_blastdb = $targetdb_result[0];

	print "<TR>";
	print "<TD><A HREF='./nb_job.php?job_PK=$job_id&host=$host&dbname=$dbname&job_menu_option=view'>$job_id</A></FONT></TD>";
	print "<TD>$query_blastdb</TD>";
	print "<TD>$blasttype</TD>";
	print "<TD>$target_blastdb</TD>";
	print "<TD>$evalue</TD>";
	print "<TD>$submitted</TD>";
	print "<TD>$finished</TD>";
	print "</TR>";

}
print "</TABLE></CENTER>\n";
print "<BR><BR>";


?>

</BODY></HTML>
