# Supplementary material for: Alkahest NuclearBLAST : a user-friendly BLAST management and analysis system
Source: BMC Bioinformatics. 2005 Jun 15;6:147. doi: 10.1186/1471-2105-6-147 (PMC1181624; doi:10.1186/1471-2105-6-147)
Supplement: Additional File 1 — The program, source and full documentation for installation are included. [file 1471-2105-6-147-s1.gz › alkahest-0.7.5/www/nuclearblast/nb_lib_database_connect.php]

<?php
# nb_lib_database_connect -- db access library for AlkahEST NuclearBLAST
# Copyright (C) 2003 Steve Diener, T.D. Houfek, Sam Kalat
# See additional GPL license information at end of file.


$match = false;
if ($dblist == "") {
    print "nb_lib_database_connect.php threw an error.  It needed a list of databases
    and it didn't get one.<BR>";
    die;
}
foreach ( $dblist as $db )  // look through all our databases
{
	if ( $db->hostname == $host && $db->dbname == $dbname )
	{
		$match = true;
		break;
	}
}

if ( $match == false )
{
	die ("Database $dbname on host $host not found. (HOST: $db->hostname )\n");
}

$toggle = 0;
// Build a string based on the username, password, etc. specified
// from the config file
$cnct = $db->dbtype."://".$db->dbuser.":".$db->dbpasswd;
$cnct = $cnct . "@".$db->hostname."/".$db->dbname;

// Open a connection to the database, and verify it.
$dbhandle = DB::connect( $cnct );

if (DB::isError($dbhandle)) 
{
	print "Unable to connect to the database (";
	print $db->hostname . "); check configuration file and database.";
	die ();
}

#------------------------------------------------------------------
#This program is free software; you can redistribute it and/or
#modify it under the terms of the GNU General Public License
#as published by the Free Software Foundation; either version 2
#of the License, or (at your option) any later version.

#This program is distributed in the hope that it will be useful,
#but WITHOUT ANY WARRANTY; without even the implied warranty of
#MERCHANTABILITY or FITNESS FOR A PARTICULAR PURPOSE.  See the
#GNU General Public License for more details.

#You should have received a copy of the GNU General Public License
#along with this program; if not, write to the Free Software
#Foundation, Inc., 59 Temple Place - Suite 330, Boston, MA  02111-1307, USA.
?>
