# Supplementary material for: Alkahest NuclearBLAST : a user-friendly BLAST management and analysis system
Source: BMC Bioinformatics. 2005 Jun 15;6:147. doi: 10.1186/1471-2105-6-147 (PMC1181624; doi:10.1186/1471-2105-6-147)
Supplement: Additional File 1 — The program, source and full documentation for installation are included. [file 1471-2105-6-147-s1.gz › alkahest-0.7.5/www/nuclearblast/nb_search_lister.php]

<?php
# nb_search_lister -- generic search lister for AlkahEST NuclearBLAST
# Copyright (C) 2003 Steve Diener, T.D. Houfek, Sam Kalat
# See additional GPL license information at end of file.

function list_searches ($searchlistslice, $host, $dbname, $job_PK, $offset) {
	/////////////////////////////////////////////////////////////////
	// header for table listing this page's subset of this job's BLAST searches
	////////////////////////////////////////////////////////////////
	$max_in_slice = count($searchlistslice)-1;
	if ($max_in_slice < 0) {
		return 0;
	} else {
		/////////////////////////////////////////////////////
		// getting info on subset of searches to be diplayed
		////////////////////////////////////////////////////

		//// making a comma-separated list for our ...WHERE SE.search_PK IN... clause
		$mylist="";

		for ($counter=0; $counter<$max_in_slice; $counter++) {
			$mylist .= $searchlistslice[$counter] . ",";
		}
		$mylist .= $searchlistslice[$max_in_slice];
		$searchlistslice_array=array();	
		$main_sql = 	"SELECT search.search_PK, search.query_blastdbentry_FK, search.best_e_prefix, ".
				"search.best_e_suffix, search.num_hits, ".
				"hit.hit_PK, hit.target_blastdbentry_FK, hsp.bit_score ".
				"FROM search, hit, hsp WHERE search.search_PK IN ($mylist) AND ".
				"hit.search_FK=search.search_PK AND hsp.hit_FK=hit.hit_PK AND ".
				"hit.hit_num=1 AND hsp.hsp_num=1 ".
				"ORDER BY search.best_e_suffix DESC, search.best_e_prefix ASC";
		$returnvalue = mysql_query ($main_sql) or die ("SQL query main_sql failed"); 
		while ($item = mysql_fetch_row($returnvalue) ) {
			array_push($searchlistslice_array, $item);
		}

		/////////////////////////////////////////////////
		/// Displaying partial list of searches with hits
		/////////////////////////////////////////////////

    		$SEARCHNO = $offset;
		$ROWCOLOR=$color_background1;    // this sets up the default background color for the alternating-color rows
		foreach ($searchlistslice_array as $member) {
        		$SEARCH_PK = $member[0];  		$QUERY_BLASTDBENTRY_FK = $member[1];	$BEST_E_PREFIX = $member[2];
			$BEST_E_SUFFIX = $member[3];  		$NUM_HITS = $member[4];			$HIT_PK = $member[5];
			$TARGET_BLASTDBENTRY_FK = $member[6];   $SCORE=$member[7];	

			$get_query_sql = "SELECT unique_id, length, description FROM blastdbentry WHERE blastdbentry_PK=$QUERY_BLASTDBENTRY_FK";
			$get_query_return = mysql_query($get_query_sql) or die ("SQL query get_query_sql failed");
			$return = mysql_fetch_row($get_query_return);
			$QUERY_ID = $return[0];
			$QUERY_LENGTH = $return[1];
			$QUERY_DESCRIPTION = $return[2];

			$get_target_sql = "SELECT unique_id, length, description FROM blastdbentry WHERE blastdbentry_PK=$TARGET_BLASTDBENTRY_FK";
			$get_target_return = mysql_query($get_target_sql) or die ("SQL query get_target_sql failed");
			$return = mysql_fetch_row($get_target_return);
			$TARGET_ID = $return[0];
			$TARGET_LENGTH = $return[1];
			$TARGET_DESCRIPTION = $return[2];
		
			if ( ($BEST_E_SUFFIX == "") && ($BEST_E_PREFIX == "") ) {$HITEVALUE = "<i>n/a</i>";}
			if ( $BEST_E_SUFFIX == 32767) { $EVALUE="<B>0</B>"; } else { $EVALUE="$BEST_E_PREFIX". "e-" ."$BEST_E_SUFFIX"; }
	
			if ($NUM_HITS > 1) {$HITSTRING="HITS";} else {$HITSTRING="HIT";}
	
        		print "<CENTER><table class=ninety>\n";
        		print "<td class=header width=10%><center><b># $SEARCHNO</b></center></td>\n";
        		print "<td class=header width=45%><b><FONT SIZE=-1><A HREF='./nb_view_dbentry.php?nb_blastdbentry_PK=$QUERY_BLASTDBENTRY_FK&job_PK=$job_PK'>$QUERY_ID ($QUERY_LENGTH bp)</FONT></b></center></td>\n"; 
        		print "<td class=header width=15%><center><b><FONT SIZE=-2><A HREF='./nb_view_hsp_list.php?nb_search_PK=$SEARCH_PK&nb_hit_PK=$HIT_PK'>TOP HIT</A></b></center></td>\n";
        		print "<td class=header width=15%><center><b><FONT SIZE=-2><A HREF='./nb_view_hit_list.php?nb_search_PK=$SEARCH_PK'>$NUM_HITS $HITSTRING</A></FONT></b></center></td>\n";
        		print "</tr>\n<tr>\n";
        		print "<td class=evenrow width=10%><Center><b><FONT SIZE=-1>Top Hit ID: </FONT></b></center></td>\n";
        		print "<td class=evenrow width=45%><b><FONT SIZE=-1><A HREF='./nb_view_dbentry.php?nb_blastdbentry_PK=$TARGET_BLASTDBENTRY_FK'>$TARGET_ID ($QUERY_LENGTH bp)</FONT></b></center></td>\n"; 
        		print "<td class=evenrow width=15%><center><FONT SIZE=-1>E-value:&nbsp;$EVALUE</FONT></center></td>\n";
        		print "<td class=evenrow width=15%><center><FONT SIZE=-1>Bit&nbsp;Score:&nbsp;$SCORE</FONT></center></td>\n";
        		print "</tr>\n";
        		print "<tr>\n";
        		print "<td class=evenrow width=15%><center><FONT SIZE=-1>Description:</FONT></center></td>\n";
        		print "<td class=evenrow width=75%><FONT SIZE=-1>$TARGET_DESCRIPTION</FONT></td>\n";
        		print "<td class=evenrow>&nbsp;</td>\n";
        		print "<td class=evenrow>&nbsp;</td>\n";
        		print "</tr>\n";
        		print "</TABLE></CENTER>";
        		$SEARCHNO++;
			}
} 

return 1;
} 
return 1;

#This program is free software; you can redistribute it and/or
#modify it under the terms of the GNU General Public License
#as published by the Free Software Foundation; either version 2
#of the License, or (at your option) any later version.

#This program is distributed in the hope that it will be useful,
#but WITHOUT ANY WARRANTY; without even the implied warranty of
#MERCHANTABILITY or FITNESS FOR A PARTICULAR PURPOSE.  See the
#GNU General Public License for more details.

#You should have received a copy of the GNU General Public License
#along with this program; if not, write to the Free Software
#Foundation, Inc., 59 Temple Place - Suite 330, Boston, MA  02111-1307, USA.
