# Supplementary material for: Alkahest NuclearBLAST : a user-friendly BLAST management and analysis system
Source: BMC Bioinformatics. 2005 Jun 15;6:147. doi: 10.1186/1471-2105-6-147 (PMC1181624; doi:10.1186/1471-2105-6-147)
Supplement: Additional File 1 — The program, source and full documentation for installation are included. [file 1471-2105-6-147-s1.gz › alkahest-0.7.5/www/nuclearblast/nb_request_job.php]

<?php
# nb_request_job.php job request page for AlkahEST NuclearBLAST
# Copyright (C) 2003 Steve Diener, T.D. Houfek, Sam Kalat
# See additional GPL license information at end of file.

include('../sessionizer.php');	// this contains the generic function sessionize_var (see below)
session_start();		// We start our session.

$alkHost = get_www_arg('alkHost');
$alkDB = get_www_arg('alkDB');

$project=$_POST['project'];  // these POST variables are just passed in
$blast=$_POST['blast'];	     // self-calls by/to this script.
$database=$_POST['database'];
$evalue=$_POST['evalue'];
$final=$_POST['final'];

include('../config.php');  // config.php gives us access to readConfig() and
                           // readNBConfig(), both of which extract configuration
                           // parameters from alkahest.xml
$dblist = readConfig("$configdir/$alkConfig");
$dbhandle = getDBHandle( $alkHost, $alkDB, $dblist );

$_SESSION['alkHost'] = $alkHost;
$_SESSION['alkDB'] = $alkDB;
// sending HTTP headers.  If you want to register a session variable you have
// to do so before now!
print "<html><head>";
print "<title>Alkahest NuclearBLAST -- batch BLAST request wizard</title>\n";
print "<link href=\"../alkahest_style.css\" rel=\"stylesheet\" type=\"text/css\">\n";
if ( $final == "true" ) {
    print "<meta http-equiv=REFRESH CONTENT=\"3; url=./nb_view_job_list.php\">";
}
print "</head><body>\n";


include "nb_menu_lib.php";		 // Load the menu library
display_datasource_menu($alkHost, $alkDB); // Display the top-level menu for NuclearBLAST

print "<center><table cellspacing=3 width=90% bgcolor='#9daeb7'>";
print "<tr><td>";
print "<font size=+2 color='#ffffff'><center><img src=\"../images/job_setup.png\"></center></font>";
print "</td></tr>";
print "<tr><td><center>";   

if ($final == "true") {
	// INSERT NEW JOB INTO DATABASE
	exec("$alkahest_root/bin/nb_request_job.plx -h $alkHost -d $alkDB -q $project -t $database -e $evalue -b $blast -f 0 > /alkahest/data/temp/nb_request_job_log &" );
	print ("<br>$alkahest_root/bin/nb_request_job.plx -h $alkHost -d $alkDB -q $project -t $database -e $evalue -b $blast -f 0 > /$alkahest_root/data/tmp/nb_request_job_log &<br>" );
	  
	// CONFIRMATION OUTPUT
	print "<br><center>NuclearBLAST request confirmation</center><br>";
	print "</td></tr>";
	print "<tr><td>";
	print "<br><center>";
	print "You are doing a $blast of $query_count sequences from dataset $project against dataset $database <BR>"; 
	print "forwarding in 2 seconds to <a href=\"./nb_view_job_list.php\">Job Status page</a></center><br><br></td>";
	print "</td>";
	print "</td></tr></table></center>";
} else {
    
## STEP 1: choosing the queries
##
    if ($project == "") {
        $projectarray = (array)$projectarray;
        $get_blastdbs_sql = mysql_query ("SELECT blastdb.dbname FROM blastdb where is_query = 1");
        while ($results = mysql_fetch_row($get_blastdbs_sql) ) {
            array_push($projectarray, $results[0]);
        }
        sort ($projectarray);
        print "<form action=\"./nb_request_job.php\" method=post>";
                    print "<input type='hidden' name='dbname' value=\"$dbname\">";
            print "<input type='hidden' name='host' value=\"$host\">";
        print "<input type='hidden' name='entry_menu_option' value=\"$entry_menu_option\">";
        print "<select name=project size=10 width=50>";
        foreach($projectarray as $thisjob) {
            print "<option $thisjob value=\"$thisjob\">&nbsp;$thisjob&nbsp;&nbsp;</option>\n";
        }
        print "</select>";
        print "<br><br>";
        print "<input type='submit' value='&nbsp;&nbsp;&nbsp;Choose Query Project&nbsp;&nbsp;&nbsp'>";
        print "</form>";
    }

## STEP 2: choosing the type of BLAST
##
    if ($project != "" && $blast == ""){
        $get_blastdb_type = mysql_query ("select blastdb.type from blastdb where blastdb.dbname = '$project'");
        $results = mysql_fetch_row($get_blastdb_type);
        print "<form action=\"nb_request_job.php\" method=post>";
        print "<br><br>";
        print "<input type='hidden' name='project' value='$project'>";    
        print "<input type='hidden' name='dbname' value=\"$dbname\">";
        print "<input type='hidden' name='host' value=\"$host\">";
        if ($results[0] == 'N') {
            print "<input type='radio' name='blast' value='blastn'>blastn<br>";
            print "<input type='radio' name='blast' value='blastx'>blastx<br>";
            print "<input type='radio' name='blast' value='tblastx'>tblastx<br>";
        } else {
            print "<input type='radio' name='blast' value='blastp'>blastp<br>";
	    print "<input type='radio' name='blast' value='tblastn'>tblastn<br><br><br>";
        }
        print "<br><br>";
        print "<input type='submit' Value='Choose Blast Type'>";
        print "</form>";
    }

## STEP 3: choosing the target database
##
    if ($project != "" && $blast != "" && ($database == "" || $evalue == "")) {
        $projectNarray = (array)$projectNarray;
        $projectParray = (array)$projectParray;
        $get_blastdbs_sql = mysql_query ("SELECT blastdb.dbname, blastdb.type FROM blastdb where is_target = 1");
        while ($results = mysql_fetch_row($get_blastdbs_sql) ) {        
            if ($results[1] == "P") {array_push($projectParray, $results[0]);}
            if ($results[1] == "N") {array_push($projectNarray, $results[0]);}
        }
        sort ($projectParray);
        sort ($projectNarray);
        print "<form action=\"nb_request_job.php\" method=post>";
        print "<input type='hidden' name='project' value='$project'>\n";
                print "<input type='hidden' name='blast' value='$blast'>\n";
                            print "<input type='hidden' name='dbname' value=\"$dbname\">";
            print "<input type='hidden' name='host' value=\"$host\">";
                print "<input type='hidden' name='entry_menu_option' value=\"$entry_menu_option\">\n";
                print "<input type='radio' name='evalue' value='1.0'>1<BR>";                
                print "<input type='radio' name='evalue' value='1e-5'>1e-5<BR>";                
                print "<input type='radio' name='evalue' value='1e-10'>1e-10<BR>";                
                print "<input type='radio' name='evalue' value='1e-30'>1e-30<BR>";                
                print "<input type='radio' name='evalue' value='1e-100'>1e-100<BR><BR>";                
    
    
        print "<select name=database size=10>";
    
    	if ( $blast == "blastn" || $blast == "tblastn" || $blast == "tblastx" ) {
            foreach($projectNarray as $thisjob) {
            print "<option $thisjob value=\"$thisjob\">&nbsp;$thisjob&nbsp;&nbsp;</option>\n";
            }
        }
        if ( $blast == "blastp" || $blast == "blastx" ) {
            foreach($projectParray as $thisjob) {
                print "<option $thisjob value=\"$thisjob\">&nbsp;$thisjob&nbsp;&nbsp;</option>\n";
            }
        }
        print "</select>";
        print "<br><br>";
        print "<input type='submit' value='&nbsp;&nbsp;&nbsp;Choose Project & E-value&nbsp;&nbsp;&nbsp'>";
        print "</form>";
    }


    if ($evalue != "" && $database != "" && $final == "") {
            print "<form action='nb_request_job.php' method=post>";       
            print "<input type='hidden' name='project' value='$project'>";
            print "<input type='hidden' name='entry_menu_option' value=\"$entry_menu_option\">";
            print "<input type='hidden' name='dbname' value=\"$dbname\">";
            print "<input type='hidden' name='host' value=\"$host\">";
            print "<input type='hidden' name='blast' value=\"$blast\">";
            print "<input type='hidden' name='database' value=\"$database\">";
            print "<input type='hidden' name='evalue' value=\"$evalue\">";
            print "<input type='hidden' name='final' value=\"true\">";
            print "<font size=+2>";
            print "<align=top><u>your job</u><br><br>";                
            print "Project: <font color=green>$project</font><br>";
            print "Blast type: <font color=green>$blast</font><br>";
            print "Database: <font color=green>$database</font><br>";
            print "E-value: <font color=green>$evalue</font><br>";
            print "<br>";
            print "</font>";
            print "Please only click once..It may take a minute or so depending on the size of your query set.<br><br>";
            print "<input type='Submit' value='Check and Submit'>";
            print "</form>";
    }
        print "</center>\n";
}
	  print "</td></tr></table></td></table>";
	  print "</body></html>";

#---------------------------------------------------------------	  
#This program is free software; you can redistribute it and/or
#modify it under the terms of the GNU General Public License
#as published by the Free Software Foundation; either version 
#of the License, or (at your option) any later version.

#This program is distributed in the hope that it will be useful,
#but WITHOUT ANY WARRANTY; without even the implied warranty of
#MERCHANTABILITY or FITNESS FOR A PARTICULAR PURPOSE.  See the
#GNU General Public License for more details.

#You should have received a copy of the GNU General Public License
#along with this program; if not, write to the Free Software
#Foundation, Inc., 59 Temple Place - Suite 330, Boston, MA  02111-1307, USA.
?>
