# Supplementary material for: Alkahest NuclearBLAST : a user-friendly BLAST management and analysis system
Source: BMC Bioinformatics. 2005 Jun 15;6:147. doi: 10.1186/1471-2105-6-147 (PMC1181624; doi:10.1186/1471-2105-6-147)
Supplement: Additional File 1 — The program, source and full documentation for installation are included. [file 1471-2105-6-147-s1.gz › alkahest-0.7.5/www/nuclearblast/nb_view_blastdatasets.php]

<?php
# nb_view_blastdatasets -- database lister for AlkahEST NuclearBLAST
# Copyright (C) 2003 Steve Diener, T.D. Houfek, Sam Kalat
# See additional GPL license information at end of file.

include('../sessionizer.php');	// this contains the generic function sessionize_var (see below)
session_start();		// We start our session.

$alkHost=get_www_arg('alkHost');
$alkDB=get_www_arg('alkDB');
$nb_job_PK=get_www_arg('nb_job_PK');

include('../config.php');  // config.php gives us access to readConfig() and
                           // readNBConfig(), both of which extract configuration
                           // parameters from alkahest.xml

$dblist = readConfig("$configdir/$alkConfig");
$dbhandle = getDBHandle( $alkHost, $alkDB, $dblist );

include("nb_menu_lib.php");   // nb_menu_lib contains the top header of all pages
display_datasource_menu($alkHost, $alkDB);  // Display the top-level menu for NuclearBLAST
$_SESSION['alkHost']=$alkHost;
$_SESSION['alkDB'] = $alkDB;
$_SESSION['nb_job_PK'] = $nb_job_PK;

// sending HTTP headers.  If you want to register a session variable you have
// to do so before now!

print "<html><head><title>Alkahest NuclearBLAST -- BLAST dataset expanded viewer</title>\n";
print "<link href=\"../alkahest_style.css\" rel=\"stylesheet\" type=\"text/css\">\n";
print "</head><body>\n";
	
print "<center><img src=\"../images/dataset_list.png\"></center>";

print "<center>\n";
print "<table class=ninety>\n";
print "<tr>\n";
//print "<td class=header width=5%><center><b>PrimaryKey</b></center></td>\n";
print "<td class=header width=15%><center><b>name</b></center></td>\n";
print "<td class=header width=10%><center><b>description</b></center></td>\n";
print "<td class=header width=10%><center><b>created</b></center></td>\n";
print "<td class=header width=5%><center><b>#entries</center></b></td>\n";
print "<td class=header width=15%><center><b>seq type</b></center></td>\n";
print "<td class=header width=5%><center><b>query?</center></b></td>\n";
print "<td class=header width=5%><center><b>target?</center></b></td>\n";
print "<td class=header width=5%><center><b>***</center></b></td>\n";
print "</tr>\n";
                   

$get_blastdbs_sql = mysql_query ("SELECT * FROM blastdb order by blastdb_PK ASC");
while ($results = mysql_fetch_row($get_blastdbs_sql) ) {
    print "<tr>";
  //      print "<td><center>$results[0]</center></td>";
	print "<td><center><font size=3 color='purple'><b>$results[1]</b></font></center></td>";
	
	print "<td><font size=1 color='purple'>$results[6]</font></td>";

	preg_match("/(\d{4})(\d{2})(\d{2})(\d{2})(\d{2})(\d{2})/", $results[2], $matches);
	$year = $matches[1];	$month = $matches[2];	$day = $matches[3];
	$hour = $matches[4];	$min = $matches[5];	$sec = $matches[6];


	print "<td><center>$hour:$min:$sec<br><font size=2>$month/$day/$year</font></center></td>";

	print "<td><center>$results[3]</center></td>";
	//print "<td><center>$results[4]</center></td>";


	print "<td><center>";
	if ($results[5]=='N') { print "<img src=\"../images/nuc.png\">"; } else	{ print "<img src=\"../images/pro.png\">"; }
	print "</center></td>";

	print "<td><center>";
	if ($results[7]) { print "<img src=\"../images/check.png\">"; } else 
	{ print "<img src=\"../images/x.png\">"; }
	print "</center></td>";

	
	print "<td><center>";
	if ($results[8]) { print "<img src=\"../images/check.png\">"; } else
	{ print "<img src=\"../images/x.png\">"; }
	print "</center></td>";
   

    print "<td><center>";
    print "<a href=\"./nb_edit_dataset.php?nb_blastdb_PK=$results[0]\">Edit</a>&nbsp";
    print "<a href=\"./nb_delete_dataset.php?nb_blastdb_PK=$results[0]\">Delete</a>";
    print "</center></td>";
    print "</tr>";
    print "<tr><td width=100% colspan=10><center><hr></center></font></td></tr>\n";
}
print "</table></center>";
print "</body></html>";

#-----------------------------------------------------------------
#This program is free software; you can redistribute it and/or
#modify it under the terms of the GNU General Public License
#as published by the Free Software Foundation; either version 2
#of the License, or (at your option) any later version.

#This program is distributed in the hope that it will be useful,
#but WITHOUT ANY WARRANTY; without even the implied warranty of
#MERCHANTABILITY or FITNESS FOR A PARTICULAR PURPOSE.  See the
#GNU General Public License for more details.

#You should have received a copy of the GNU General Public License
#along with this program; if not, write to the Free Software
#Foundation, Inc., 59 Temple Place - Suite 330, Boston, MA  02111-1307, USA.

?>
