# Supplementary material for: Alkahest NuclearBLAST : a user-friendly BLAST management and analysis system
Source: BMC Bioinformatics. 2005 Jun 15;6:147. doi: 10.1186/1471-2105-6-147 (PMC1181624; doi:10.1186/1471-2105-6-147)
Supplement: Additional File 1 — The program, source and full documentation for installation are included. [file 1471-2105-6-147-s1.gz › alkahest-0.7.5/www/nuclearblast/nb_evalue_dist_graph.php]

<?php
# nb_evalue_dist_graph.php -- provides a graphic display of evalue distributions for AlkahEST NuclearBLAST
# Copyright (C) 2003 Steve Diener, T.D. Houfek, Sam Kalat
# See additional GPL license information at end of file.

# NOTE: THIS IS PROTOTYPE CODE.  IT IS NOT YET LINKED INTO THE REST OF THE SYSTEM

// We must grab the output buffer (important so that we can include another file
// but still make an image
ob_start();

$host = $_GET['hostname'];    // parameters are all coming in properly
$dbname = $_GET['database'];  // ... i checked them carefully  TDH 3/24/03
$job_PK = $_GET['job_PK'];    //

include('../config.php');  // Unfortunately many of our configuration options are locked up in
			// these files.  The general imperative is to keep practically all
			// configuration options in the XML file.   

// So I need to arrange to move everything from the configuration files to the XML file
// and read that here instead.

$dblist = readConfig("$_ENV[ALKAHEST_ROOT]/config/alkahest.xml");
include("nb_lib_database_connect.php");   // nb_lib_database_connect needs the $dblist from readConfig()

// END STANDARD OPENING //----------------------------

$color_cool_blue = "#9daeb7";
   
$DISPLAY_WIDTH=300;
$DISPLAY_HEIGHT=300;
$GAP_HEIGHT=7;
$BAR_HEIGHT=14;
$HSP_HEIGHT=$BAR_HEIGHT * 2 + $GAP_HEIGHT;
$HORIZ_PAD =10;
$MIDDLE_BAR_HEIGHT=5;
$NUM_HITS_TO_DISPLAY=20;

$img = ImageCreate($DISPLAY_WIDTH, $DISPLAY_HEIGHT);
$white = ImageColorAllocate($img, 0xFF, 0xFF, 0xFF);
$black = ImageColorAllocate($img, 0x00, 0x00, 0x00);
$dkgrn = ImageColorAllocate($img, 50, 200, 50);
$color_cool_blue = ImageColorAllocate($img, 157,174,183);

//$dbhandle = getDBHandle( $host, $dbname, $dblist);

$get_search_info_sql = "SELECT time_completed, best_e_suffix, num_hits FROM search WHERE job_FK=$job_PK";
//$get_search_info_query = mysql_query($get_search_info_sql);

$get_search_info_query = mysql_query($get_search_info_sql);
if (DB::isError($result)) { $error = "ERROR!"; }


### The background
ImageFilledRectangle($img, 0, 0, $DISPLAY_WIDTH-1, $im_height-1, $color_cool_blue);

$index=0;
$lt_zero=0; $lt_e5=0; $lt_e10=0;
while ( $row = mysql_fetch_row($get_search_info_query) ) {
	$ra_evalue[$index] = $row[1];
	$index++;	
	if ($row[1] < 0 ) { $e{"lt_zero"}++; }
	if ($row[1] > 5 ) { $e{"lt_e5"}++; }
	if ($row[1] > 10 ) { $e{"lt_e10"}++; }
	if ($row[1] > 100 ) { $e{"lt_e100"}++; }
	if ($row[1] > 150 ) { $e{"lt_e150"}++; }
	if ($row[1] > 200 ) { $e{"lt_e120"}++; }

}

	ImageFilledRectangle($img, 50, 0, 50+$e{"lt_zero"}, 30, $black);
	ImageFilledRectangle($img, 50, 40, 50+$e{"lt_e5"}, 70, $black);
	ImageFilledRectangle($img, 50, 80, 50+$e{"lt_e10"}, 110, $black);
	ImageFilledRectangle($img, 50, 120, 50+$e{"lt_e100"}, 150, $black);
	ImageFilledRectangle($img, 50, 160, 50+$e{"lt_e150"}, 190, $black);
	ImageFilledRectangle($img, 50, 200, 50+$e{"lt_e200"}, 230, $black);

/*
### The query bar 
ImageFilledRectangle($img, 0, 0, $DISPLAY_WIDTH-1, $BAR_HEIGHT, $gray);
ImageString($img, 5 , 0, 0, "1", $black);
$end_pad = ($HORIZ_PAD * strlen($query_length));
ImageString($img, 5, $DISPLAY_WIDTH-$end_pad, 0, "$query_length", $black);
ImageString($img, 3, $DISPLAY_WIDTH/3, 0, "QUERY ($query_name)", $black);

### The hit bars
$vertical_cursor=$BAR_HEIGHT;
$last_hsp_no=1;
$current_color=-1;
$hsp_for_later = array();

$result = $dbhandle->query($query);
if (DB::isError($result)) { $error = "ERROR!"; }

while ( $hsp = $result->fetchRow(DB_FETCHMODE_ASSOC)) {
    // cycle through colors for arrowed-boxes representing HSPs
    $current_color++;  
    if ($current_color > 8) { $current_color=0;}

    // get all the necessary HSP data to construct the arrowed-box.
    $hsp_query_start = $hsp['query_from'];
    $hsp_query_end = $hsp['query_to'];
    $hsp_hit_start = $hsp['hit_from'];
    $hsp_hit_end = $hsp['hit_to'];
    $hsp_query_strand = $hsp['query_frame'];
    $hsp_target_strand = $hsp['hit_frame'];

    // compute the upper and lower bounds, and vertical midpoint, for this arrowed-box.
    $hsp_upperbound = $vertical_cursor;
    $hsp_lowerbound = $vertical_cursor + $BAR_HEIGHT;
    $center_y = ($hsp_lowerbound + $hsp_upperbound)/2;
     
    // compute the left and right extents for this arrowed-box.
    $hsp_leftbound = $hsp_query_start / $BP_PER_PIXEL;
    $hsp_rightbound = $hsp_query_end / $BP_PER_PIXEL;
        $bar_color = $color[$current_color];
                                           
    if ($hsp_query_strand > 0) {
        // Draws arrowed-box pointing right
        ImageLine($img, $hsp_rightbound-10, $hsp_upperbound, $hsp_rightbound, $center_y, $bar_color);
        ImageLine($img, $hsp_rightbound-10, $hsp_lowerbound, $hsp_rightbound, $center_y, $bar_color);
        Imageline($img, $hsp_rightbound-10, $hsp_upperbound, $hsp_leftbound, $hsp_upperbound, $bar_color);
        Imageline($img, $hsp_rightbound-10, $hsp_lowerbound, $hsp_leftbound, $hsp_lowerbound, $bar_color);
        Imageline($img, $hsp_leftbound, $hsp_upperbound, $hsp_leftbound, $hsp_lowerbound, $bar_color);
        ImageFill($img, $hsp_rightbound-1, $center_y, $bar_color);

    } else {
        // Draws arrowed-box pointing left
        ImageLine($img, $hsp_leftbound+10, $hsp_upperbound, $hsp_leftbound, $center_y, $bar_color);
        ImageLine($img, $hsp_leftbound+10, $hsp_lowerbound, $hsp_leftbound, $center_y, $bar_color);
        Imageline($img, $hsp_leftbound+10, $hsp_upperbound, $hsp_rightbound, $hsp_upperbound, $bar_color);
        Imageline($img, $hsp_leftbound+10, $hsp_lowerbound, $hsp_rightbound, $hsp_lowerbound, $bar_color);
        Imageline($img, $hsp_rightbound, $hsp_upperbound, $hsp_rightbound, $hsp_lowerbound, $bar_color);
        ImageFill($img, $hsp_leftbound+1, $center_y, $bar_color);     
    }
    $vertical_cursor+=$BAR_HEIGHT; // shift down one row to continue drawing
}
*/                                                
// Dump anything that went to the output buffer, to
// prevent accidental triggering of incorrect
// content-type to HTML
ob_end_clean();

Header('Content-Type: image/png');
ImagePNG($img);

// Not explicitly necessary but hey.
$dbhandle->disconnect();

#-------------------------------------------------------------------------
#This program is free software; you can redistribute it and/or
#modify it under the terms of the GNU General Public License
#as published by the Free Software Foundation; either version 
#of the License, or (at your option) any later version.

#This program is distributed in the hope that it will be useful,
#but WITHOUT ANY WARRANTY; without even the implied warranty of
#MERCHANTABILITY or FITNESS FOR A PARTICULAR PURPOSE.  See the
#GNU General Public License for more details.

#You should have received a copy of the GNU General Public License
#along with this program; if not, write to the Free Software
#Foundation, Inc., 59 Temple Place - Suite 330, Boston, MA  02111-1307, USA.
?>
