# Supplementary material for: Alkahest NuclearBLAST : a user-friendly BLAST management and analysis system
Source: BMC Bioinformatics. 2005 Jun 15;6:147. doi: 10.1186/1471-2105-6-147 (PMC1181624; doi:10.1186/1471-2105-6-147)
Supplement: Additional File 1 — The program, source and full documentation for installation are included. [file 1471-2105-6-147-s1.gz › alkahest-0.7.5/www/nuclearblast/nb_widget_hits.php]

<?php
#nb_widget_hits.php -- provides a graphic display of all BLAST hits in a search for AlkahEST NuclearBLAST
#Copyright (C) 2003 Steve Diener, T.D. Houfek, Sam Kalat

#This program is free software; you can redistribute it and/or
#modify it under the terms of the GNU General Public License
#as published by the Free Software Foundation; either version 
#of the License, or (at your option) any later version.

#This program is distributed in the hope that it will be useful,
#but WITHOUT ANY WARRANTY; without even the implied warranty of
#MERCHANTABILITY or FITNESS FOR A PARTICULAR PURPOSE.  See the
#GNU General Public License for more details.

#You should have received a copy of the GNU General Public License
#along with this program; if not, write to the Free Software
#Foundation, Inc., 59 Temple Place - Suite 330, Boston, MA  02111-1307, USA.


// Here we have a case where we have to do something before the "STANDARD
// OPENING".     
// We must grab the output buffer (important so that we can include another file
// but still make an image
ob_start();


// BEGINNING A STANDARD OPENING //--------------------
//
// Variable data can come into our PHP through a number of channels.  Some
// channels for accessing data depends on data yielded by another channel,
// and it works out there is kind of a natural order in which to do things.  
//
//	1) get user input (the GET or POST variables sent by the calling page )
//	   and session variables.  Among other things, these may tell you which
//	   XML configuration file you are using, which allows (2) below. 
//	2) get variables defined in the (selected) XML configuration file.  These variables include 
//	   userids and passwords necessary for the database access in (3) below.
//	3) get information from the database.
//
// For most purposes it makes sense to do the first two up front in a 
// standard way, and that is what this STANDARD opening is all about.

include('../sessionizer.php');	// this contains the generic function sessionize_var (see below)
session_start();		// We start our session.

// sessionize_var sessionizes an incoming GET or POST variable you hand it.
// if that variable is empty, it uses a DEFAULT (suppied to the function).
// If the variable is empty and there is no default, sessionize_var()
// returns the string "[ERROR]".  
//
// Usage:
// $varname = sessionize_var($_POST['$vername'], "varname", DEFAULT)
//
// This is the only part of this STANDARD OPENING you will have to edit.
// But all you have to remember is that you need a line like the one below
// for every GET or POST argument your PHP page might want to successfully
// receive!

//$alkConfig = sessionize_var($_POST['alkConfig'], "alkConfig", "");  
$entry_menu_option = sessionize_var($_GET['entry_menu_option'], "entry_menu_option", "");
$dbname = sessionize_var($_GET['dbname'], "dbname", "");
$host = sessionize_var($_GET['host'], "host", "");
$job_PK = sessionize_var($_GET['job_PK'], "job_PK", ""); 
$search_PK = sessionize_var($_GET['search_PK'], "search_PK", ""); 
$hit_PK = sessionize_var($_GET['hit_PK'], "hit_PK", "");
$hsp_PK = sessionize_var($_GET['hsp_PK'], "hsp_PK", "");
$hitnum = sessionize_var($_GET['hitnum'], "hitnum", "");
//$hitnum = sessionize_var($_GET['page'], "hitnum", "");


include('../config.php');  // Unfortunately many of our configuration options are locked up in
			// these files.  The general imperative is to keep practically all
			// configuration options in the XML file.   

// So I need to arrange to move everything from the configuration files to the XML file
// and read that here instead.

$dblist = readConfig("$alkahest_root/config/alkahest.xml");
include("nb_lib_database_connect.php");   // nb_lib_database_connect needs the $dblist from readConfig()

// END STANDARD OPENING //----------------------------

$color_cool_blue = "#9daeb7";
   
$DISPLAY_WIDTH=600;
$GAP_HEIGHT=7;
$BAR_HEIGHT=16;
$HSP_HEIGHT=$BAR_HEIGHT * 2 + $GAP_HEIGHT;
$HORIZ_PAD =10;
$MIDDLE_BAR_HEIGHT=5;
$NUM_HITS_TO_DISPLAY=20;


$dbhandle = getDBHandle( $host, $dbname, $dblist);


$query = "SELECT query_blastdbentry_FK from search " .
         "WHERE search_PK = $search_PK";
$result = $dbhandle->query($query);
if (DB::isError($result)) { $error = "ERROR!"; }
$row = $result->fetchRow(DB_FETCHMODE_ASSOC);
$query_blastdbentry_PK = $row['query_blastdbentry_FK'];

$query = "SELECT length, unique_id FROM blastdbentry WHERE " .
         "blastdbentry_PK = $query_blastdbentry_PK";
$result = $dbhandle->query($query);
if (DB::isError($result)) { $error = "ERROR: $query"; }
$row = $result->fetchRow(DB_FETCHMODE_ASSOC);
$query_length = $row['length'];
$query_name = $row['unique_id'];
  


$query = "SELECT hsp.query_from, hsp.query_to, hsp.hit_from, hsp.hit_to, hit.hit_num, " .
         "hsp.query_frame, hsp.hit_frame FROM hsp, hit, search WHERE " .
         "hit.search_FK=search.search_PK AND " .
         "hsp.hit_FK=hit.hit_PK AND " .
         "search.search_PK = $search_PK";  
     

$result = $dbhandle->query($query);
if (DB::isError($result)) { $error = "ERROR!"; }

$hsp_list=array();
while ($hsp = $result->fetchRow(DB_FETCHMODE_ASSOC)) {
    array_push($hsp_list, $hsp);
}

$num_rows = count($hsp_list);
$im_height = (($num_rows)+3) * $BAR_HEIGHT;
$BP_PER_PIXEL = $query_length / $DISPLAY_WIDTH;


$img = ImageCreate($DISPLAY_WIDTH, $im_height);
$white = ImageColorAllocate($img, 0xFF, 0xFF, 0xFF);
$black = ImageColorAllocate($img, 0x00, 0x00, 0x00);
$dkgrn = ImageColorAllocate($img, 50, 200, 50);
$gray = ImageColorAllocate($img, 200, 200, 200);
$color[0] = ImageColorAllocate($img, 230, 220, 60);
$color[1] = ImageColorAllocate($img, 175, 175, 255);
$color[2] = ImageColorAllocate($img, 225, 100, 50);
$color[3] = ImageColorAllocate($img, 110, 130, 225);
$color[4] = ImageColorAllocate($img, 225, 100, 100);
$color[5] = ImageColorAllocate($img, 255, 220, 50);
$color[6] = ImageColorAllocate($img, 110, 240, 120);
$color[7] = ImageColorAllocate($img, 255, 120, 70);
$color[8] = ImageColorAllocate($img, 190, 90, 255);
$color_cool_blue = ImageColorAllocate($img, 157,174,183);

### The background
ImageFilledRectangle($img, 0, 0, $DISPLAY_WIDTH-1, $im_height-1, $color_cool_blue);

### The query bar 
ImageFilledRectangle($img, 0, 0, $DISPLAY_WIDTH-1, $BAR_HEIGHT, $gray);
ImageString($img, 5 , 0, 0, "1", $black);
$end_pad = ($HORIZ_PAD * strlen($query_length));
ImageString($img, 5, $DISPLAY_WIDTH-$end_pad, 0, "$query_length", $black);
ImageString($img, 3, $DISPLAY_WIDTH/3, 0, "QUERY ($query_name)", $black);

### The hit bars
$vertical_cursor=$BAR_HEIGHT;

// REDEFINING BAR_HEIGHT
$BAR_HEIGHT=10;

$last_hsp_no=1;
$current_color=-1;
$hsp_for_later = array();

$result = $dbhandle->query($query);
if (DB::isError($result)) { $error = "ERROR!"; }
  


while ( $hsp = $result->fetchRow(DB_FETCHMODE_ASSOC)) {
    // cycle through colors for arrowed-boxes representing HSPs

    // get all the necessary HSP data to construct the arrowed-box.
    $hsp_query_start = $hsp['query_from'];
    $hsp_query_end = $hsp['query_to'];
    $hsp_hit_start = $hsp['hit_from'];
    $hsp_hit_end = $hsp['hit_to'];
    $hsp_query_strand = $hsp['query_frame'];
    $hsp_target_strand = $hsp['hit_frame'];
    $hsp_hit_num = $hsp['hit_num'];

    if ($hsp_hit_num != $old_hsp_hit_num) {
    	$current_color++;  
    	if ($current_color > 8) { $current_color=0;}
    }
   
    // compute the upper and lower bounds, and vertical midpoint, for this arrowed-box.
    $hsp_upperbound = $vertical_cursor;
    $hsp_lowerbound = $vertical_cursor + $BAR_HEIGHT;
    $center_y = ($hsp_lowerbound + $hsp_upperbound)/2;
     
    // compute the left and right extents for this arrowed-box.
    $hsp_leftbound = $hsp_query_start / $BP_PER_PIXEL;
    $hsp_rightbound = $hsp_query_end / $BP_PER_PIXEL;
    $bar_color = $color[$current_color];
                                          
    if ($hsp_query_strand > 0) {
        // Draws arrowed-box pointing right
        ImageLine($img, $hsp_rightbound-10, $hsp_upperbound, $hsp_rightbound, $center_y, $bar_color);
        ImageLine($img, $hsp_rightbound-10, $hsp_lowerbound, $hsp_rightbound, $center_y, $bar_color);
        Imageline($img, $hsp_rightbound-10, $hsp_upperbound, $hsp_leftbound, $hsp_upperbound, $bar_color);
        Imageline($img, $hsp_rightbound-10, $hsp_lowerbound, $hsp_leftbound, $hsp_lowerbound, $bar_color);
        Imageline($img, $hsp_leftbound, $hsp_upperbound, $hsp_leftbound, $hsp_lowerbound, $bar_color);
        ImageFill($img, $hsp_rightbound-1, $center_y, $bar_color);

    } else {
        // Draws arrowed-box pointing left
        ImageLine($img, $hsp_leftbound+10, $hsp_upperbound, $hsp_leftbound, $center_y, $bar_color);
        ImageLine($img, $hsp_leftbound+10, $hsp_lowerbound, $hsp_leftbound, $center_y, $bar_color);
        Imageline($img, $hsp_leftbound+10, $hsp_upperbound, $hsp_rightbound, $hsp_upperbound, $bar_color);
        Imageline($img, $hsp_leftbound+10, $hsp_lowerbound, $hsp_rightbound, $hsp_lowerbound, $bar_color);
        Imageline($img, $hsp_rightbound, $hsp_upperbound, $hsp_rightbound, $hsp_lowerbound, $bar_color);
        ImageFill($img, $hsp_leftbound+1, $center_y, $bar_color);     
    }
    $vertical_cursor+=$BAR_HEIGHT; // shift down one row to continue drawing
    $old_hsp_hit_num = $hsp_hit_num;
     
 }     
    


                                                
// Dump anything that went to the output buffer, to
// prevent accidental triggering of incorrect
// content-type to HTML
ob_end_clean();

Header('Content-Type: image/png');
ImagePNG($img);

// Not explicitly necessary but hey.
$dbhandle->disconnect();

 

?>
