# Supplementary material for: Alkahest NuclearBLAST : a user-friendly BLAST management and analysis system
Source: BMC Bioinformatics. 2005 Jun 15;6:147. doi: 10.1186/1471-2105-6-147 (PMC1181624; doi:10.1186/1471-2105-6-147)
Supplement: Additional File 1 — The program, source and full documentation for installation are included. [file 1471-2105-6-147-s1.gz › alkahest-0.7.5/www/nuclearblast/nb_view_align2seqs.php]

<?php
# nb_view_align2seqs -- on-the-fly local alignment display for AlkahEST NuclearBLAST
# Copyright (C) 2003 Steve Diener, T.D. Houfek, Sam Kalat
# See additional GPL license information at end of file.

#	Last updated: May 6, 2003 by T.D.
#	TO-DO: make better temp file names than "one.fasta" and "two.fasta",
#	to prevent inevitable collisions.

include_once('../sessionizer.php');	// this contains the generic function sessionize_var (see below)
session_start();		// We start our session.

$alkHost=get_www_arg('alkHost');
$alkDB=get_www_arg('alkDB');
$nb_job_PK=get_www_arg('nb_job_PK');
$nb_search_PK=get_www_arg('nb_search_PK');
$nb_hit_PK=get_www_arg('nb_hit_PK');


include('../config.php');  // config.php gives us access to readConfig() and
                           // readNBConfig(), both of which extract configuration
                           // parameters from alkahest.xml
readNBConfig("$alkahest_root/config/alkahest.xml", $NB_config);
$dblist = readConfig("$configdir/$alkConfig");
$dbhandle = getDBHandle( $alkHost, $alkDB, $dblist );

$_SESSION['alkHost']=$alkHost;
$_SESSION['alkDB'] = $alkDB;
$_SESSION['nb_job_PK'] = $nb_job_PK;
$_SESSION['nb_search_PK'] = $nb_search_PK;

// sending HTTP headers.  If you want to register a session variable you have
// to do so before now!
print "<html><head>";
print "<link href=\"../alkahest_style.css\" rel=\"stylesheet\" type=\"text/css\">\n";
print "</head><body>\n";
include "nb_menu_lib.php";		 // Load the menu library
display_datasource_menu($alkHost, $alkDB); // Display the top-level menu for NuclearBLAST
display_job_menu($nb_job_PK);                       // Display the job menu for NuclearBLAST
display_search_menu($nb_search_PK);
display_hit_menu($nb_hit_PK);

include("nb_outlinks.php");

##################                                                                   
# GET QUERY INFO
##################
$query_info_sql = "SELECT query_blastdbentry_FK, job_FK FROM search, hit WHERE search_PK = hit.search_FK AND hit.hit_PK=$nb_hit_PK";
$returnvalue = mysql_query($query_info_sql) or die ("Unable to retrieve information about the query sequence");
$myrowarray = mysql_fetch_row($returnvalue);
$QUERY_BLASTDB_ENTRY_PK = $myrowarray[0];
$JOB_FK = $myrowarray[1];

$query_info_sql = "SELECT blastdb_FK, unique_id FROM blastdbentry WHERE blastdbentry_PK=$QUERY_BLASTDB_ENTRY_PK";
$returnvalue = mysql_query($query_info_sql) or die ("Unable to retrieve information about the query sequence");
$myrowarray = mysql_fetch_row($returnvalue);                             
$BLASTDB_PK = $myrowarray[0];
$QUERY_ID = $myrowarray[1];

$query_info_sql = "SELECT location FROM blastdb WHERE blastdb_PK = $BLASTDB_PK";
$returnvalue = mysql_query($query_info_sql) or die ("Unable to retrieve information about the query sequence");
$myrowarray = mysql_fetch_row($returnvalue);                             
$QUERY_DB_LOC = $myrowarray[0];

$blastparams_sql = "SELECT blasttype, evalue FROM job WHERE job_PK = $JOB_FK";
$returnvalue = mysql_query($blastparams_sql) or die ("Unable to retrieve BLAST parameters needed for on-the-fly alignment of these sequences<BR>");
$myrowarray = mysql_fetch_row($returnvalue);
$BLASTTYPE = $myrowarray[0];
$EVALUE = $myrowarray[1];

##################
# GET TARGET INFO
##################

$query_info_sql = "SELECT target_blastdbentry_FK FROM hit WHERE hit_PK=$nb_hit_PK";
$returnvalue = mysql_query($query_info_sql) or die ("Unable to retrieve information about the target sequence");
$myrowarray = mysql_fetch_row($returnvalue);
$TARGET_BLASTDB_ENTRY_PK = $myrowarray[0];

$target_info_sql = "SELECT blastdb_FK, unique_id FROM blastdbentry WHERE blastdbentry_PK=$TARGET_BLASTDB_ENTRY_PK";
$returnvalue = mysql_query($target_info_sql) or die ("Unable to retrieve information about the target sequence");
$myrowarray = mysql_fetch_row($returnvalue);                             
$BLASTDB_PK = $myrowarray[0];
$TARGET_ID = $myrowarray[1];

$query_info_sql = "SELECT location FROM blastdb WHERE blastdb_PK = $BLASTDB_PK";
$returnvalue = mysql_query($query_info_sql) or die ("Unable to retrieve information about the query sequence");
$myrowarray = mysql_fetch_row($returnvalue);                             
$TARGET_DB_LOC = $myrowarray[0];

$mycmd = "$NB_config[blast_bin]/fastacmd -d $QUERY_DB_LOC -s \"$QUERY_ID\" > $NB_config[tmp]/one.fasta";
system($mycmd, $status);

$mycmd = "$NB_config[blast_bin]/fastacmd -d $TARGET_DB_LOC -s \"$TARGET_ID\" > $NB_config[tmp]/two.fasta";
system($mycmd, $status);

print "<center><table class=nuclearblast><tr>\n";
print "<td><font size=-1>";
$mycmd = "$NB_config[blast_bin]/bl2seq -p $BLASTTYPE -i $NB_config[tmp]/one.fasta -j $NB_config[tmp]/two.fasta -e $EVALUE -T t";

$status=0;
system($mycmd, $status);
if ($status != 0 ) { print "<B>ERROR: on-the-fly alignment of these sequences failed (ERROR $status)</B>\n"; }
print "</td></tr></table><center>\n";
print "</body></html>\n";

#This program is free software; you can redistribute it and/or
#modify it under the terms of the GNU General Public License
#as published by the Free Software Foundation; either version 
#of the License, or (at your option) any later version.

#This program is distributed in the hope that it will be useful,
#but WITHOUT ANY WARRANTY; without even the implied warranty of
#MERCHANTABILITY or FITNESS FOR A PARTICULAR PURPOSE.  See the
#GNU General Public License for more details.

#You should have received a copy of the GNU General Public License
#along with this program; if not, write to the Free Software
#Foundation, Inc., 59 Temple Place - Suite 330, Boston, MA  02111-1307, USA.

?>
