# Supplementary material for: Alkahest NuclearBLAST : a user-friendly BLAST management and analysis system
Source: BMC Bioinformatics. 2005 Jun 15;6:147. doi: 10.1186/1471-2105-6-147 (PMC1181624; doi:10.1186/1471-2105-6-147)
Supplement: Additional File 1 — The program, source and full documentation for installation are included. [file 1471-2105-6-147-s1.gz › alkahest-0.7.5/www/nuclearblast/nb_view_hit_list.php]

<?php
# nb_view_hit_list.php -- lists hits yielded by a BLAST search for AlkahEST NuclearBLAST
# Copyright (C) 2003 Steve Diener, T.D. Houfek, Sam Kalat
# See additional GPL license information at end of file.

include('../sessionizer.php');	// this contains the generic function get_www_arg
session_start();		// We start our session.

$alkHost=get_www_arg('alkHost');
$alkDB=get_www_arg('alkDB');
$nb_job_PK=get_www_arg('nb_job_PK');
$nb_search_PK=get_www_arg('nb_search_PK');

$PAGE = $HTTP_GET_VARS['page'];	// the search may return multiple pages of results -- $PAGE
if ($PAGE == "") {$PAGE = 1;}	// tells us which page we are viewing now (and defaults to
				// the first page

include('../config.php');  // config.php gives us access to readConfig() and
                           // readNBConfig(), both of which extract configuration
                           // parameters from alkahest.xml

$dblist = readConfig("$configdir/$alkConfig");
$dbhandle = getDBHandle( $alkHost, $alkDB, $dblist );

$_SESSION['alkHost']=$alkHost;
$_SESSION['alkDB'] = $alkDB;
$_SESSION['nb_job_PK'] = $nb_job_PK;
$_SESSION['nb_search_PK'] = $nb_search_PK;

// sending HTTP headers.  If you want to register a session variable you have
// to do so before now!
print "<html><head>\n";
print "<title>Alkahest NuclearBLAST -- list of hits yielded by this search</title>\n";
print "<link href=\"../alkahest_style.css\" rel=\"stylesheet\" type=\"text/css\">\n";
print "</head><body>\n";
include "nb_menu_lib.php";		 // Load the menu lobrary
display_datasource_menu($alkHost, $alkDB); // Display the top-level menu for NuclearBLAST
display_job_menu($nb_job_PK);                       // Display the job menu for NuclearBLAST
display_search_menu($nb_search_PK);

include("nb_paginator.php");

$PAGESIZE=10;

$query="SELECT hit_PK FROM hit WHERE search_FK=$nb_search_PK ORDER BY hit_num";
$returnvalue = mysql_query($query) or die ("SQL query failed 0");
$NUMHITS = 0;
$hitlist = (array)$hitlist;
while ( $firstsearch = mysql_fetch_row($returnvalue) ) {
	array_push($hitlist, $firstsearch[0]);
	$NUMHITS++;
}

print "<br><center><font size=3>list of hits yielded by this search</font></center>";
###########
# Call nb_paginator.php->return_slice to display pagination navigation control
#
$entrytype="hits";
$hyperlink="nb_view_hit_list.php?";
$hitlistslice = paint_paginavigator($hitlist, $PAGESIZE, $PAGE, $entrytype, $hyperlink);
$offset = array_pop($hitlistslice);
$numhitsonpage = count($hitlistslice);

print "<br>\n";
print "<center><table width=90% bgcolor=white>\n";
print "<tr>\n";
print "<td class=header><center><font size=-1>#</font></center></td>\n";
print "<td class=header><center><font size=-1 >\n";
print "E-VALUE</td>\n";
print "<td class=header><center><font size=-1 >\n";
print "ID</font></center></td>\n";
print "<td class=header><center><font size=-1 >length</font></center></td>\n";
print "<td class=header><center><font size=-1 >description</font></center></td>\n";
print "<td class=header><center><font size=-1 >&nbsp;</font></center></td>\n";
print "</tr>\n";

// this sets up the default background color for the alternating-color rows
for ($i = 0; $i < $numhitsonpage; $i++) {
	$HIT_PK = $hitlistslice[$i];
	$hit_SQL = "SELECT `target_blastdbentry_FK`, `hit_PK`, `best_e_value`, `hit_num` FROM hit WHERE hit_PK = $HIT_PK";
	$returnvalue = mysql_query($hit_SQL) or die ("SQL query failed 1");
	$thissearch = mysql_fetch_row($returnvalue);
	$TARGET_BLASTDBENTRY = $thissearch[0];
	$HITPK = $thissearch[1];
	$EVALUE = $thissearch[2];
	$HITNUM = $thissearch[3];

	$blastdbentry_SQL = "SELECT description, unique_id, length FROM blastdbentry WHERE blastdbentry_PK = $TARGET_BLASTDBENTRY";
	$returnvalue = mysql_query($blastdbentry_SQL) or die ("SQL query failed 1");
	$thissearch = mysql_fetch_row($returnvalue);
	$DESCRIPTION = $thissearch[0];
	$ID = $thissearch[1];
	$LENGTH = $thissearch[2];

	print "<tr>\n";
	print "<td class=evenrow><center><font size=-1>$HITNUM</font></td>\n";
	print "<td class=evenrow><center><b><font size=-1>$EVALUE</font></b></font></center></td>\n";
	print "<td class=evenrow><b><font size=-1><a href='./nb_view_dbentry.php?nb_job_PK=$nb_job_PK&nb_blastdbentry_PK=$TARGET_BLASTDBENTRY'>$ID</a>($LENGTH&nbsp;bp)</font></b></td>\n"; 
	print "<td class=evenrow><center><font size=-1>$LENGTH</font></td>\n";
	print "<td class=evenrow><font size=-1>$DESCRIPTION</font></td>\n";
	print "<td class=evenrow><font size=-1><a href='./nb_view_hsp_list.php?nb_hit_PK=$HITPK'>EXAMINE HIT</font></a></td>\n";
	print "</tr>\n";

}
print "</table></center>\n";
print "<br>\n";

/*  Commented out until nb_widget_hits.php has been improved
print "<img src=\"nb_widget_hits.php?nb_search_PK=$nb_search_PK\">\n";
*/

print "</body></html>\n";


#This program is free software; you can redistribute it and/or
#modify it under the terms of the GNU General Public License
#as published by the Free Software Foundation; either version 
#of the License, or (at your option) any later version.

#This program is distributed in the hope that it will be useful,
#but WITHOUT ANY WARRANTY; without even the implied warranty of
#MERCHANTABILITY or FITNESS FOR A PARTICULAR PURPOSE.  See the
#GNU General Public License for more details.

#You should have received a copy of the GNU General Public License
#along with this program; if not, write to the Free Software
#Foundation, Inc., 59 Temple Place - Suite 330, Boston, MA  02111-1307, USA.

?>
                                                                                                                                              
