# Supplementary material for: Alkahest NuclearBLAST : a user-friendly BLAST management and analysis system
Source: BMC Bioinformatics. 2005 Jun 15;6:147. doi: 10.1186/1471-2105-6-147 (PMC1181624; doi:10.1186/1471-2105-6-147)
Supplement: Additional File 1 — The program, source and full documentation for installation are included. [file 1471-2105-6-147-s1.gz › alkahest-0.7.5/www/nuclearblast/nb_view_dbentry.php]

<?php
# nb_view_dbentry.php -- BLAST dataset entry viewer for AlkahEST NuclearBLAST
# Copyright (C) 2003 Steve Diener, T.D. Houfek, Sam Kalat
# See additional GPL license information at end of file.
function get_outlinks ($ID) {
        if ( preg_match("/^gi\|/", "$ID") ) {
                print "<a href='http://www.ncbi.nlm.nih.gov/entrez/viewer.cgi?val=$ID'>GenBank</a>";
        }
        if ( preg_match("/^gnl\|/", "$ID") ) {
                $barsplit = preg_split("/\|/", "$ID");
                $colonsplit = preg_split("/\:/", "$barsplit[1]");
                print "<a href='http:/$colonsplit[0]/www/interceptor/viewseq.php?hostname=$colonsplit[0]&database=$colonsplit[1]&projectid=$colonsplit[2]&uniqueid=$barsplit[2]'>Alkahest Interceptor</a>";
        }
        return;
}

include('../sessionizer.php');	// this contains the generic function sessionize_var (see below)
session_start();		// We start our session.


$alkHost=get_www_arg('alkHost');
$alkDB=get_www_arg('alkDB');
$nb_job_PK=get_www_arg('nb_job_PK');
$nb_search_PK=get_www_arg('nb_search_PK');
$nb_blastdbentry_PK=get_www_arg('nb_blastdbentry_PK');

//$dbname = sessionize_var($_GET['database'], "database", "");
//$host = sessionize_var($_GET['hostname'], "hostname", "");
//$job_PK = sessionize_var($_GET['job_PK'], "job_PK", ""); 
//$search_PK = sessionize_var($_GET['search_PK'], "search_PK", ""); 
//$blastdbentry_PK = $_GET['blastdbentry_PK'];

include('../config.php');  // config.php gives us access to readConfig() and
			   // readNBConfig(), both of which extract configuration
			   // parameters from alkahest.xml   

$dblist = readConfig("$alkahest_root/config/alkahest.xml");
$dbhandle = getDBHandle( $alkHost, $alkDB, $dblist );

readNBConfig("$alkahest_root/config/alkahest.xml", $NB_config);

$_SESSION['alkHost']=$alkHost;
$_SESSION['alkDB'] = $alkDB;
$_SESSION['nb_job_PK'] = $nb_job_PK;
$_SESSION['nb_search_PK'] = $nb_search_PK;
$_SESSION['nb_blastdbentry_PK'] = $nb_blastdbentry_PK;
// sending HTTP headers.  If you want to register a session variable you have
// to do so before now!
print "<html><head><title>Alkahest NuclearBLAST -- BLAST dataset entry viewer</title>\n";
print "<link href=\"../alkahest_style.css\" rel=\"stylesheet\" type=\"text/css\">\n";
print "</head><body>\n";
include "nb_menu_lib.php";		 // nb_menu_lib.php gives us access to a number of
					 // reusable navigation components.
display_datasource_menu($alkHost, $alkDB); // From nb_menu_lib.php.  Displays the top-level menu for NuclearBLAST
display_job_menu($nb_job_PK);               // From nb_menu_lib.php.  Displays the job menu for NuclearBLAST
display_search_menu($nb_search_PK);	 // From nb_menu_lib.php.  Displays the job menu for NuclearBLAST

// Fetching database information about the blastdbentry                                 
$sql_query = "SELECT unique_id, length, description, blastdb_FK from blastdbentry " .
             "WHERE blastdbentry.blastdbentry_PK = $nb_blastdbentry_PK";
$result = mysql_query($sql_query) or die("problem with SQL query:<br> $sql_query<br>");
$row = mysql_fetch_row($result);
$blastdbentry_id = $row[0];
$blastdbentry_length = $row[1];
$blastdbentry_description = $row[2];
$blastdb_FK = $row[3];

print "<blockquote>\n";
print "<font size=2><b>id:</b> $blastdbentry_id</font><br>\n";
print "<font size=2><b>length:</b> $blastdbentry_length</font><br>\n";
print "<font size=2><b>description</b>: $blastdbentry_description</font><br>\n";
$query_info_sql = "SELECT location, dbname FROM blastdb WHERE blastdb_PK = $blastdb_FK";
$returnvalue = mysql_query($query_info_sql) or die ("Unable to retrieve information about the query sequence");
$myrowarray = mysql_fetch_row($returnvalue);                             
$TARGET_DB_LOC = $myrowarray[0];
$TARGET_DB_NAME = $myrowarray[1];
print "<font size=2><b>nuclearblast dataset</b>: <a href=''>$TARGET_DB_NAME</a></font><br>\n";
print "<font size=2><b>outlinks to:</b>\n";

get_outlinks($blastdbentry_id);  // from nb_outlinks.php.  Paints the a named hyperlink to a 
				 // URL with more information about the sequence  if the 
				 // subroutine can deduce an appropriate URL from the name.
print "</blockquote>\n";
print "<blockquote><font size=3><tt>\n";

// retrieving the sequence from the NCBI-formatted BLAST database using fastacmd
$mycmd = "/usr/local/genome/blast/fastacmd -d $TARGET_DB_LOC -s \"$blastdbentry_id\" ";
$output=array();
$output = exec($mycmd, $status);
foreach ($status as $line) {
	print $line . "<BR>\n";
}

// The following prototypical code has been commented out because we have a number of other things to worry
// about before completing the scalability feature it is involved in. 
//
//if ($host=="localhost") {   // here we would insert the block immediately above which is
//			      // now executed unconditionally.  
//} else {
// fopen() and fget(), below, get the output document, through nb_fastacmd_yanker.php, 
// which is produced by a call to fastacmd on the machine which has the BLAST dataset.
// TO-DO: presently this is hardwired to the localhost, its URL needs to be that of
// the host on which the BLAST dataset resides.
//    $file = fopen("http://$NB_config[blast_bin]/nb_fastacmd_yanker.php?blastdb_name=$TARGET_DB_LOC&blastdbentry_unique_id=$blastdbentry_id", "r");
//    print "HOST: $host<BR>";
//    if (!$file) { 
//        print "<p>Unable to open remote file</p>"; 
//    } else {
//        while (!feof ($file)) {
//            $line = fgets ($file, 1024);
//            print $line . "<BR>";
//        }
//    }
//    fclose($file);
//}

print "</tt></font>\n";

// reverse lookup #1... show hits vs. this sequence yielded by THIS batch search.
$query_info_sql = "SELECT job.job_PK, blastdb.dbname, blastdbentry.unique_id, search_PK, hit_PK from search, hit, blastdbentry, blastdb, job WHERE " .
                  "job.job_PK = search.job_FK AND " . 
                  "blastdb.blastdb_PK = blastdbentry.blastdb_FK AND " . 
                  "blastdbentry.blastdbentry_PK = search.query_blastdbentry_FK AND " .
                  "search.search_PK = hit.search_FK AND " .
                  "hit.target_blastdbentry_FK=$nb_blastdbentry_PK ORDER BY job.job_PK";
$returnvalue = mysql_query($query_info_sql) or die ("Unable to retrieve information about the query sequence");
$this_job = array();
$other_jobs=array();

while ($myrowarray = mysql_fetch_row($returnvalue) ) {
    if ($myrowarray[0] == $job_PK) {  array_push($this_job, $myrowarray); }
    else { array_push($other_jobs, $myrowarray); }
     
}
print "<br><br><b>Searches from this job that hit this sequence:<br>";
foreach($this_job as $myrowarray) {
    $arg_job_PK=$myrowarray[0];
    $arg_hit_PK=$myrowarray[4];
    $arg_search_PK=$myrowarray[3];
    print "<a href= \"nb_view_hsp_list.php?job_PK=$arg_job_PK&search_PK=$arg_search_PK&hit_PK=$arg_hit_PK\">";
    print $myrowarray[0] . " " . $myrowarray[1] . " " . $myrowarray[2] . "</a><br>\n";                            
}

// reverse lookup #2... show hits vs. this sequence from OTHER batch search.
print "<br><br><b>Searches from other jobs in this NuclearBLAST database that hit this sequence:</b><br>\n";
print "<table>\n";
$last_job_number=0;
foreach($other_jobs as $myrowarray) {
    $arg_job_PK=$myrowarray[0];
    $arg_blastdb_name=$myrowarray[1];
    $arg_hit_PK=$myrowarray[4];
    $arg_search_PK=$myrowarray[3];
    print "<tr>\n";
    if ($arg_job_PK !=$last_job_number) {
        print "<td>$arg_job_PK</td><td>$arg_blastdb_name\n";
    } else { print "<td>&nbsp;</td><td>&nbsp;</td>\n"; }

    print "<td><a href= \"nb_view_hsp_list.php?job_PK=$arg_job_PK&search_PK=$arg_search_PK&hit_PK=$arg_hit_PK\">\n";
    print $myrowarray[2] . " " . "</td>\n"; 
    print "</tr>\n";
    $last_job_number=$arg_job_PK;

}
print "</table>\n";
print "</blockquote>\n";
print "</body></html>\n";

#--------------------------------------------------------------------------- 
#This program is free software; you can redistribute it and/or
#modify it under the terms of the GNU General Public License
#as published by the Free Software Foundation; either version 
#of the License, or (at your option) any later version.

#This program is distributed in the hope that it will be useful,
#but WITHOUT ANY WARRANTY; without even the implied warranty of
#MERCHANTABILITY or FITNESS FOR A PARTICULAR PURPOSE.  See the
#GNU General Public License for more details.

#You should have received a copy of the GNU General Public License
#along with this program; if not, write to the Free Software
#Foundation, Inc., 59 Temple Place - Suite 330, Boston, MA  02111-1307, USA.

?>
