# Supplementary material for: Alkahest NuclearBLAST : a user-friendly BLAST management and analysis system
Source: BMC Bioinformatics. 2005 Jun 15;6:147. doi: 10.1186/1471-2105-6-147 (PMC1181624; doi:10.1186/1471-2105-6-147)
Supplement: Additional File 1 — The program, source and full documentation for installation are included. [file 1471-2105-6-147-s1.gz › alkahest-0.7.5/www/nuclearblast/nb_manage_datasets.php]

<?php
# nb_manage_datasets.php dataset manager for AlkahEST NuclearBLAST
# Copyright (C) 2003 Steve Diener, T.D. Houfek, Sam Kalat
# See additional GPL license information at end of file.

include('../sessionizer.php');	// gives us get_www_arg()
session_start();		// We start our session.

$alkHost=get_www_arg('alkHost');
$alkDB=get_www_arg('alkDB');


include('../config.php');  // config.php gives us access to readConfig() and
                           // readNBConfig(), both of which extract configuration
                           // parameters from alkahest.xml
$dblist = readConfig("$alkahest_root/config/alkahest.xml");
$dbhandle = getDBHandle( $alkHost, $alkDB, $dblist );

$_SESSION['alkHost']=$alkHost;
$_SESSION['alkDB'] = $alkDB;

// sending HTTP headers.  If you want to register a session variable you have
// to do so before now!
print "<html><head>\n";
print "<title>Alkahest NuclearBLAST -- manage NuclearBLAST datasets</title>\n";
print "<link href=\"../alkahest_style.css\" rel=\"stylesheet\" type=\"text/css\">\n";
print "</head><body>\n";
include "nb_menu_lib.php";		 // Load the menu lobrary
display_datasource_menu($alkHost, $alkDB); // Display the top-level menu for NuclearBLAST

print "<center><img src=\"../images/blast_datasets.png\"></center>\n";

print "<center>\n";
print "<table width=80% cellspacing=10><tr>\n";
print "<td><a href='nb_add_dataset.php?'><img src=\"../images/SMALL_import_dataset.png\"></a></td>\n";
print "<td>upload a properly formatted FASTA file to create a BLAST dataset, which you can use as a query or a target in your searches</td>\n";
print "</tr><tr>\n";
print "<td><a href='nb_view_blastdatasets.php?'><img src=\"../images/SMALL_dataset_list.png\"></a></td>\n";
print "<td>Edit parameters, archive or delete a dataset</td>\n";
print "</tr>\n";
#<tr>\n";
#print "<td><font size=3>Remove sets</font></td>\n";
#print "<td>(under construction)</td>\n";
#print "</tr>\n";
print "</table>\n";
print "</center>\n";
print "</body></html>\n";

#---------------------------------------------------------------------
#This program is free software; you can redistribute it and/or
#modify it under the terms of the GNU General Public License
#as published by the Free Software Foundation; either version 
#of the License, or (at your option) any later version.

#This program is distributed in the hope that it will be useful,
#but WITHOUT ANY WARRANTY; without even the implied warranty of
#MERCHANTABILITY or FITNESS FOR A PARTICULAR PURPOSE.  See the
#GNU General Public License for more details.

#You should have received a copy of the GNU General Public License
#along with this program; if not, write to the Free Software
#Foundation, Inc., 59 Temple Place - Suite 330, Boston, MA  02111-1307, USA.
?>
