# Supplementary material for: Alkahest NuclearBLAST : a user-friendly BLAST management and analysis system
Source: BMC Bioinformatics. 2005 Jun 15;6:147. doi: 10.1186/1471-2105-6-147 (PMC1181624; doi:10.1186/1471-2105-6-147)
Supplement: Additional File 1 — The program, source and full documentation for installation are included. [file 1471-2105-6-147-s1.gz › alkahest-0.7.5/www/nuclearblast/nb_confirm_job_delete.php]

<?php
# nb_confirm_job_delete.php -- confirms job deletion for AlkahEST NuclearBLAST
# Copyright (C) 2003 Steve Diener, T.D. Houfek, Sam Kalat
# See additional GPL license information at end of file.

include('../sessionizer.php');	// this contains the generic function sessionize_var (see below)
session_start();		// We start our session.

$alkHost=get_www_arg('alkHost');
$alkDB=get_www_arg('alkDB');
$nb_job_PK=get_www_arg('nb_job_PK');

include('../config.php');  // config.php gives us access to readConfig() and
                           // readNBConfig(), both of which extract configuration
                           // parameters from alkahest.xml

$dblist = readConfig("$configdir/$alkConfig");
$dbhandle = getDBHandle( $alkHost, $alkDB, $dblist );

$_SESSION['alkHost']=$alkHost;
$_SESSION['alkDB'] = $alkDB;
$_SESSION['nb_job_PK'] = $nb_job_PK;

// sending HTTP headers.  If you want to register a session variable you have
// to do so before now!
print "<html><head>\n";
print "<title>Alkahest NuclearBLAST -- Verify job deletion</title>\n";
print "<link href=\"../alkahest_style.css\" rel=\"stylesheet\" type=\"text/css\">\n";
print "</head><body>\n";
include "nb_menu_lib.php";		 // Load the menu lobrary
display_datasource_menu($alkHost, $alkDB); // Display the top-level menu for NuclearBLAST


include("nb_outlinks.php");
include("nb_paginator.php");
include("nb_search_lister.php");

/////////////////////////////////////////////////////////////////////////////////////
// this page displays searches (associated with a particular batch job) that produced
// hits (at the thresholds determined for the batch job's searches).
////////////////////////////////////////////////////////////////////////////////////


$cmd =  "$alkahest_root" . "/bin/nb_delete_job.pl --dbhost=$alkHost --dbname=$alkDB -j $nb_job_PK";
system($cmd);
print "<blockquote>\n";
print "<font size=2>Job $nb_job_PK deleted</font><br>\n";
print "</blockquote>\n";
print "</body></html>\n";

?>
