# Supplementary material for: Alkahest NuclearBLAST : a user-friendly BLAST management and analysis system
Source: BMC Bioinformatics. 2005 Jun 15;6:147. doi: 10.1186/1471-2105-6-147 (PMC1181624; doi:10.1186/1471-2105-6-147)
Supplement: Additional File 1 — The program, source and full documentation for installation are included. [file 1471-2105-6-147-s1.gz › alkahest-0.7.5/www/nuclearblast/nb_view_job_list.php]

<?php
# nb_view_job_list -- job lister for AlkahEST NuclearBLAST
# Copyright (C) 2003 Steve Diener, T.D. Houfek, Sam Kalat
# See additional GPL license information at end of file.

session_start();		// We start our session.
include('../sessionizer.php');	// this contains the generic function sessionize_var (see below)

$alkHost=get_www_arg('alkHost');
$alkDB=get_www_arg('alkDB');

include('../config.php');  // config.php gives us access to readConfig() and
                           // readNBConfig(), both of which extract configuration
                           // parameters from alkahest.xml
$dblist = readConfig("$alkahest_root/config/alkahest.xml");
$dbhandle = getDBHandle( $alkHost, $alkDB, $dblist );

$_SESSION['alkHost']=$alkHost;
$_SESSION['alkDB'] = $alkDB;

// sending HTTP headers.  If you want to register a session variable you have
// to do so before now!
print "<html><head>\n";
print "<title>Alkahest NuclearBLAST -- list of jobs in database \"$alkDB\"</title>\n";
print "<link href=\"../alkahest_style.css\" rel=\"stylesheet\" type=\"text/css\">\n";
print "<meta http-equiv=REFRESH CONTENT=\"30; url=./nb_view_job_list.php\"></HEAD><BODY>\n";

include "nb_menu_lib.php";  		  // Load the menu library	
display_datasource_menu($alkHost, $alkDB);  // Display the top-level menu for NuclearBLAST

/* getting all of the sorting stuff straightened out */
if ($order == '') { $order="ASC"; }
/* first two conditions required to sort by name and not blastdb_PK when choosing target or query database 
   last two are for other conditions...
*/
if ($sort == "target_blastdb") {
	$sortSQL = ", blastdb WHERE job.target_blastdb_FK = blastdb.blastdb_PK ORDER BY blastdb.dbname $order";
} elseif ( $sort == "query_blastdb" ) {
	$sortSQL = ", blastdb WHERE job.query_blastdb_FK = blastdb.blastdb_PK ORDER BY blastdb.dbname $order";
} elseif ($sort != '') {
    $sortSQL = "ORDER BY $sort $order";
} else {
    $sortSQL=''; //where s.submitted != "NULL" and s.job_FK = job.job_PK and e.job_FK = job.job_PK';
}


//print "<blockquote><blockquote>\n";
print "<table>\n";
print "<tr>\n";
print  "<td>\n";
print  "You can click on the labels at the head of each column to\n";
print  "sort the table by that column.  the sort ordering can be\n";
print  "reversed by clicking on Ascending/Descending.</td>\n";
print  "<td><img src=\"../images/blast_job_list.png\"></td>\n";
print   "<td>\n";
print   "The table below lists all the batch jobs that are contained\n";
print   "in this NuclearBLAST database.\n";
print   "</td>\n";
//print  "</blockquote></blockquote>\n";
print  "</td>\n";
print  "</tr>\n";
print  "</table>\n";


$sql_query = "SELECT job_PK, query_blastdb_FK, target_blastdb_FK, blasttype, evalue, " .
                      " date_format(finished,'%b %e, %Y at %r' ), date_format(submitted, '%b %e, %Y at %r') from job $sortSQL";
$returnvalue = mysql_query ($sql_query) or die("SQL query to get job information failed: <BR>$sql_query<BR>");

print "<center>\n";
$hdr_start = "<td class=header><font size=2><b>";
$hdr_end = "</b></font></td>\n";

print "<center><table width=90%><tr><td><a href='./nb_view_job_list.php?order=ASC&sort=$sort'>Ascending</a>&nbsp|&nbsp";
print "<a href='./nb_view_job_list.php?order=DESC&sort=$sort'>Descending</a></td></tr></table>";

print "<center><table class=ninety>\n";
    print "<tr>";
	print $hdr_start . "<a href='./nb_view_job_list.php?order=$order&sort=job_PK'>Job ID<a>" . $hdr_end;
	print $hdr_start . "<a href='./nb_view_job_list.php?order=$order&sort=query_blastdb'>Query set</a>" . $hdr_end;
	print $hdr_start . "<a href='./nb_view_job_list.php?order=$order&sort=blasttype'>BLAST type</a>" . $hdr_end;
	print $hdr_start . "<a href='./nb_view_job_list.php?order=$order&sort=target_blastdb'>Target set</a>" . $hdr_end;
	print $hdr_start . "<a href='./nb_view_job_list.php?order=$order&sort=evalue'>E-value</a>" . $hdr_end;
	print $hdr_start . "<a href='./nb_view_job_list.php?order=$order&sort=submitted'>time submitted</a>" . $hdr_end;
    print $hdr_start . "<b>Job status</b>" . $hdr_end;
    print "</tr>";

$return=(array)$return;
$count=0;
while ($return = mysql_fetch_row($returnvalue) ) {
	$count++;
    $nb_job_PK = $return[0];
	$query_blastdb_FK = $return[1];
	$target_blastdb_FK = $return[2];
	$blasttype = $return[3];
	$evalue = $return[4];
	$finished = $return[5];
	$submitted = $return[6];
      
	$querydb_query = mysql_query ("SELECT dbname FROM blastdb WHERE blastdb_PK = $query_blastdb_FK");
	$querydb_result = mysql_fetch_row($querydb_query);
	$query_blastdb = $querydb_result[0];

	$targetdb_query = mysql_query ("SELECT dbname FROM blastdb WHERE blastdb_PK = $target_blastdb_FK");
	$targetdb_result = mysql_fetch_row($targetdb_query);
	$target_blastdb = $targetdb_result[0];

    $count_query = mysql_query("SELECT count(e.search_PK) from search e where e.job_FK = \"$nb_job_PK\"");
	$count_result = mysql_fetch_row($count_query);
	$count_queries = $count_result[0];

    $countDone_query = mysql_query("SELECT count(search_PK) from search where job_FK = \"$nb_job_PK\" AND time_loaded != 0");
	$countDone_result = mysql_fetch_row($countDone_query);
	$countDone_queries = $countDone_result[0];
	
    $percentDone = round( ($countDone_queries / $count_queries) * 100, 2);

    if ( $percentDone == 100 ) {
        $percentDone = "Finished";
    } elseif ( $percentDone == 0 ) {
        $percentDone = "Queued";
    } else {
        $percentDone = "<font size=+1>$percentDone%</font>";
    }
    
    print "<tr>\n";
	print "<td><a href='./nb_view_job_stats.php?nb_job_PK=$nb_job_PK'><font size=2>$nb_job_PK</font></a></font></td>\n";
	print "<td>$query_blastdb</td>\n";
	print "<td>$blasttype</td>\n";
	print "<td>$target_blastdb</td>\n";
	print "<td>$evalue</td>\n";
	print "<td>$submitted</td>\n";
	print "<td>$percentDone</td>\n";
	print "</tr>\n";

}

print "</table></center>\n";
print "<br>";
if ($count == 0 ) {
	print "<center><img src=\"../images/no_jobs.png\"></center>";
}
print "</body></html>\n";

#-----------------------------------------------------------------------
#This program is free software; you can redistribute it and/or
#modify it under the terms of the GNU General Public License
#as published by the Free Software Foundation; either version 
#of the License, or (at your option) any later version.

#This program is distributed in the hope that it will be useful,
#but WITHOUT ANY WARRANTY; without even the implied warranty of
#MERCHANTABILITY or FITNESS FOR A PARTICULAR PURPOSE.  See the
#GNU General Public License for more details.

#You should have received a copy of the GNU General Public License
#along with this program; if not, write to the Free Software
#Foundation, Inc., 59 Temple Place - Suite 330, Boston, MA  02111-1307, USA.

?>
