# Supplementary material for: Alkahest NuclearBLAST : a user-friendly BLAST management and analysis system
Source: BMC Bioinformatics. 2005 Jun 15;6:147. doi: 10.1186/1471-2105-6-147 (PMC1181624; doi:10.1186/1471-2105-6-147)
Supplement: Additional File 1 — The program, source and full documentation for installation are included. [file 1471-2105-6-147-s1.gz › alkahest-0.7.5/www/nuclearblast/nb_view_search_list.php]

<?php
# nb_view_search_list.php -- lists a job's successful BLAST searches for AlkahEST NuclearBLAST
# Copyright (C) 2003 Steve Diener, T.D. Houfek, Sam Kalat
# See additional GPL license information at end of file.

include('../sessionizer.php');	// this contains the generic function sessionize_var (see below)
session_start();		// We start our session.

$alkHost=get_www_arg('alkHost');
$alkDB=get_www_arg('alkDB');
$nb_job_PK=get_www_arg('nb_job_PK');

include('../config.php');  // config.php gives us access to readConfig() and
                           // readNBConfig(), both of which extract configuration
                           // parameters from alkahest.xml

$dblist = readConfig("$configdir/$alkConfig");
$dbhandle = getDBHandle( $alkHost, $alkDB, $dblist );

$_SESSION['alkHost']=$alkHost;
$_SESSION['alkDB'] = $alkDB;
$_SESSION['nb_job_PK'] = $nb_job_PK;


// sending HTTP headers.  If you want to register a session variable you have
// to do so before now!
print "<html><head>\n";
print "<title>Alkahest NuclearBLAST -- list of BLAST searches yielding hits</title>\n";
print "<link href=\"../alkahest_style.css\" rel=\"stylesheet\" type=\"text/css\">\n";
print "</head><body>\n";
include "nb_menu_lib.php";		 // Load the menu lobrary
display_datasource_menu($alkHost, $alkDB); // Display the top-level menu for NuclearBLAST
display_job_menu($nb_job_PK);                       // Display the job menu for NuclearBLAST


include("nb_outlinks.php");
include("nb_paginator.php");
include("nb_search_lister.php");

/////////////////////////////////////////////////////////////////////////////////////
// this page displays searches (associated with a particular batch job) that produced
// hits (at the thresholds determined for the batch job's searches).
////////////////////////////////////////////////////////////////////////////////////

// get the GET arguments
$PAGE = $HTTP_GET_VARS['page']; 

if ($PAGE == "") {$PAGE = 1;} 
$MIN_NUM_HITS = $HTTP_GET_VARS['min_num_hits']; if ($MIN_NUM_HITS == "") {$MIN_NUM_HITS=0;}
$ORDER_SPEC1 = "evalue";
$PAGESIZE = 100;

///////////////////////////////////////////////////////////
// getting the primary keys for job searches that had hits 
///////////////////////////////////////////////////////////

$get_searches_sql = "SELECT search_PK from search WHERE " .
			"job_FK = $nb_job_PK AND ".
			"num_hits > $MIN_NUM_HITS ". 
			"ORDER BY best_e_suffix DESC, best_e_prefix ASC";

$searches_sorted_by_e = mysql_query($get_searches_sql) or die ("Could not get the list of searches in this job!"); 
$NUMSEARCHES=count($searches_sorted_by_e);

$orderedlist=(array)$orderedlist; 
while ($listmember = mysql_fetch_row($searches_sorted_by_e)) {
	array_push($orderedlist, $listmember[0]);
}

print "<br><center><font size=3>list of searches yielding hits</font></center><br>";

////////////////////////////////////////////////
// call nb_paginator.php::paint_paginavigator to draw a 
// "pagination-navigation row"
$entry_type = "searches";
$pagination_hyperlink = "nb_view_search_list.php?";   // I will need to fix this when I have a larger dataset
$searchlistslice = paint_paginavigator($orderedlist, $PAGESIZE, $PAGE, $entry_type, $pagination_hyperlink);
$offset = array_pop($searchlistslice);

//////////////////////////////////////////////////
// call nb_search_lister::list_searches to draw the
// table of searches
$success = list_searches($searchlistslice, $alkHost, $alkDB, $nb_job_PK, $offset);
if (!$success) {
	print "<blockquote>None of the searches in this job have returned hits.<blockquote>\n";
}

print "</body></html>\n";

#This program is free software; you can redistribute it and/or
#modify it under the terms of the GNU General Public License
#as published by the Free Software Foundation; either version 
#of the License, or (at your option) any later version.

#This program is distributed in the hope that it will be useful,
#but WITHOUT ANY WARRANTY; without even the implied warranty of
#MERCHANTABILITY or FITNESS FOR A PARTICULAR PURPOSE.  See the
#GNU General Public License for more details.

#You should have received a copy of the GNU General Public License
#along with this program; if not, write to the Free Software
#Foundation, Inc., 59 Temple Place - Suite 330, Boston, MA  02111-1307, USA.

?>
