# Supplementary material for: Alkahest NuclearBLAST : a user-friendly BLAST management and analysis system
Source: BMC Bioinformatics. 2005 Jun 15;6:147. doi: 10.1186/1471-2105-6-147 (PMC1181624; doi:10.1186/1471-2105-6-147)
Supplement: Additional File 1 — The program, source and full documentation for installation are included. [file 1471-2105-6-147-s1.gz › alkahest-0.7.5/www/nuclearblast/nb_outlinks.php]

<?php
# nb_view_hit_list -- hit lister for AlkahEST NuclearBLAST
# Copyright (C) 2003 Steve Diener, T.D. Houfek, Sam Kalat
# See additional GPL license information at end of file.

function get_outlinks ($ID) {

        if ( preg_match("/^gi\|/", "$ID") ) {
		print "<A HREF='http://www.ncbi.nlm.nih.gov/entrez/viewer.cgi?val=$ID'>GenBank</A>";
	}
	if ( preg_match("/^gnl\|/", "$ID") ) {
		$barsplit = preg_split("/\|/", "$ID");
		$colonsplit = preg_split("/\:/", "$barsplit[1]");
		
		print "<A HREF='http:/$colonsplit[0]/www/interceptor/viewseq.php?hostname=$colonsplit[0]&database=$colonsplit[1]&projectid=$colonsplit[2]&uniqueid=$barsplit[2]'>Alkahest</A>";
	
	}
	return;
}

#---------------------------------------------------------------
#This program is free software; you can redistribute it and/or
#modify it under the terms of the GNU General Public License
#as published by the Free Software Foundation; either version 2
#of the License, or (at your option) any later version.

#This program is distributed in the hope that it will be useful,
#but WITHOUT ANY WARRANTY; without even the implied warranty of
#MERCHANTABILITY or FITNESS FOR A PARTICULAR PURPOSE.  See the
#GNU General Public License for more details.

#You should have received a copy of the GNU General Public License
#along with this program; if not, write to the Free Software
#Foundation, Inc., 59 Temple Place - Suite 330, Boston, MA  02111-1307, USA.
