# Supplementary material for: Alkahest NuclearBLAST : a user-friendly BLAST management and analysis system
Source: BMC Bioinformatics. 2005 Jun 15;6:147. doi: 10.1186/1471-2105-6-147 (PMC1181624; doi:10.1186/1471-2105-6-147)
Supplement: Additional File 1 — The program, source and full documentation for installation are included. [file 1471-2105-6-147-s1.gz › alkahest-0.7.5/www/nuclearblast/nb_view_hsp_list.php]

<?php
# nb_view_hsp_list -- lists hsps comprising a BLAST hit for AlkahEST NuclearBLAST
# Copyright (C) 2003 Steve Diener, T.D. Houfek, Sam Kalat
# See additional GPL license information at end of file.

include('../sessionizer.php');	// this contains the generic function sessionize_var (see below)
session_start();		        // We start our session.

$alkHost=get_www_arg('alkHost');
$alkDB=get_www_arg('alkDB');
$nb_job_PK=get_www_arg('nb_job_PK');
$nb_search_PK=get_www_arg('nb_search_PK');
$nb_hit_PK=get_www_arg('nb_hit_PK');

include('../config.php');  // config.php gives us access to readConfig() and
                           // readNBConfig(), both of which extract configuration
                           // parameters from alkahest.xml

$dblist = readConfig("$configdir/$alkConfig");
$dbhandle = getDBHandle( $alkHost, $alkDB, $dblist );

$_SESSION['alkHost']=$alkHost;
$_SESSION['alkDB'] = $alkDB;
$_SESSION['nb_job_PK'] = $nb_job_PK;
$_SESSION['nb_search_PK'] = $nb_search_PK;
$_SESSION['nb_hit_PK']=$nb_hit_PK;

// sending HTTP headers.  If you want to register a session variable you have
// to do so before now!
print "<html><head>\n";
print "<title>Alkahest NuclearBLAST -- list of HSPs comprising this BLAST hit</title>\n";
print "<link href=\"../alkahest_style.css\" rel=\"stylesheet\" type=\"text/css\">\n";
print "</head><body>\n";
include "nb_menu_lib.php";		 // Load the menu lobrary
display_datasource_menu($alkHost, $alkDB); // Display the top-level menu for NuclearBLAST
display_job_menu($nb_job_PK);                       // Display the job menu for NuclearBLAST
display_search_menu($nb_search_PK);    // Display the search menu for NuclearBLAST
display_hit_menu($nb_hit_PK);       // Display the hit menu for NuclearBLAST

#################################
# GET QUERY INFORMATION	#
#################################

$query_info_sql = "SELECT query_blastdbentry_FK FROM search WHERE search_PK = $nb_search_PK";
$returnvalue = mysql_query($query_info_sql) or die ("Unable to retrieve information about the target sequence: $query_info_sql");
$myrowarray = mysql_fetch_row($returnvalue);
$QUERY_BLASTDB_ENTRY_PK = $myrowarray[0];


$hit_query = "SELECT unique_id, length, description FROM blastdbentry WHERE blastdbentry_PK = $QUERY_BLASTDB_ENTRY_PK";
$returnvalue = mysql_query ($hit_query) or die("Unable to retrieve hit information!");
$myrowarray = mysql_fetch_row($returnvalue);
$query_id = $myrowarray[0];
$query_length = $myrowarray[1];
$query_def = $myrowarray[2];

#################################
# GET TARGET INFORMATION	#
#################################

$hit_query = "SELECT target_blastdbentry_FK FROM hit WHERE hit_PK = $nb_hit_PK";
$returnvalue = mysql_query($hit_query) or die ("Unable to retrieve information about the target sequence: second msg");
$myrowarray = mysql_fetch_row($returnvalue);
$BLASTDB_ENTRY_PK = $myrowarray[0];


$hit_query = "SELECT unique_id, length, description FROM blastdbentry WHERE blastdbentry_PK = $BLASTDB_ENTRY_PK";
$returnvalue = mysql_query ($hit_query) or die("Unable to retrieve hit information!");
$myrowarray = mysql_fetch_row($returnvalue);
$target_id = $myrowarray[0];
$target_length = $myrowarray[1];
$target_def = $myrowarray[2];

####################################################
# DISPLAY QUERY/TARGET INFORMATION	           #
# we are CONTINUING the table from nb_menu_entry   #
####################################################

$query_id_components = preg_split("/\|/", $query_id);
$query_source = $query_id_components[0] . "|" . $query_id_components[1];
$short_query_id = $query_id_components[3];

$target_id_components = preg_split("/\|/", $target_id);
$target_source = $target_id_components[0] . "|" . $target_id_components[1];
$short_target_id = $target_id_components[3];

if ($short_target_id=="") { $short_target_id="target"; }  // Funny, but if these lines are not in place and
if ($short_query_id=="") { $short_query_id="query"; }     // they pass through as empty strings, this script
							  // practically brings down the web server, grinding
							  // away at nothing.
#################################
# CREATE AND DISPLAY HITS IMAGE	#
#################################

print "<br><center>\n";
print "<img src=\"nb_widget_hsps.php?dbname=$alkDB&host=$alkHost&hit_PK=$nb_hit_PK&QUERY_ID=$short_query_id&TARGET_ID=$short_target_id\">\n";
print "<center>\n";

#########################################
## Outlink to on-the-fly alignment	#
#########################################
print "<center><a href='nb_view_align2seqs.php'>Click here to view alignments</a></center><br><br>\n"; 

#################################
# Get information for all HSPs	#
#################################
$align_SQL = 	"SELECT query_from, query_to, hit_from, hit_to, hsp_num, evalue, " .
		"bit_score, score, query_frame, hit_frame, " .
		"identity, positive, gaps, align_len " .
		"FROM hsp WHERE hit_FK = $nb_hit_PK";
$returnvalue = mysql_query ($align_SQL) or die("Could not retrieve HSP info!");
print "<br>\n";


#################################
### Display HSP information	#
#################################
print "<table class=ninety bcolor=\"white\">\n<tr>\n" .
	"<td class=header><center>HSP #</center></td>\n".
	"<td class=header>EVALUE</td>\n".
	"<td class=header>LENGTH&nbsp;(%id/%con/#gaps)</td>\n".
	"<td class=header><center>&nbsp;&nbsp;&nbsp;query&nbsp;&nbsp;&nbsp;<BR>(strand)&nbsp;start-end</td>\n".
	"<td class=header><center>&nbsp;&nbsp;&nbsp;target<center>(strand)&nbsp;start-end</td>\n</tr>\n";
$my_hsp_num=0;

$colors = array();
$colors[0]='#e6dc3c';
$colors[1]='#afafff';
$colors[2]='#e16432';
$colors[3]='#6e82e1';
$colors[4]='#e16464';
$colors[5]='#ffdc32';
$colors[6]='#6ef078';
$colors[7]='#ff7846';
$colors[8]='#be5aff';

while ($line = mysql_fetch_row($returnvalue)) {
	#if ($class == 'oddrow') { $class = 'evenrow'; } else { $class = 'oddrow'; }
    	$my_hsp_num++;                  
	$bullet = "../images/bullet" . $my_hsp_num . ".png";
	print "<tr bgcolor='" . $colors[$my_hsp_num-1] . "'>\n";
	print "<td><center><b>$my_hsp_num</b></center></td>\n";
	print "<td>$line[5]</td>\n";
	print "<td>$line[13] ( $line[10]% / $line[11]% / $line[12] )</td>\n";
	print "<td>( $line[8] ) $line[0]-$line[1]</td>\n";
	print "<td>( $line[9] ) $line[2]-$line[3]</td>\n";
	print "</tr>\n";
}
print "</table>\n";
print "<br>\n";
print "</body></html>\n";

#---------------------------------------------------------------------
#This program is free software; you can redistribute it and/or
#modify it under the terms of the GNU General Public License
#as published by the Free Software Foundation; either version 
#of the License, or (at your option) any later version.

#This program is distributed in the hope that it will be useful,
#but WITHOUT ANY WARRANTY; without even the implied warranty of
#MERCHANTABILITY or FITNESS FOR A PARTICULAR PURPOSE.  See the
#GNU General Public License for more details.

#You should have received a copy of the GNU General Public License
#along with this program; if not, write to the Free Software
#Foundation, Inc., 59 Temple Place - Suite 330, Boston, MA  02111-1307, USA.

?>
