# Supplementary material for: Alkahest NuclearBLAST : a user-friendly BLAST management and analysis system
Source: BMC Bioinformatics. 2005 Jun 15;6:147. doi: 10.1186/1471-2105-6-147 (PMC1181624; doi:10.1186/1471-2105-6-147)
Supplement: Additional File 1 — The program, source and full documentation for installation are included. [file 1471-2105-6-147-s1.gz › alkahest-0.7.5/www/nuclearblast/nb_paginator.php]

<?php
# nb_view_hit_list -- hit lister for AlkahEST NuclearBLAST
# Copyright (C) 2003 Steve Diener, T.D. Houfek, Sam Kalat
# See additional GPL license information at end of file.
                                        
function paint_paginavigator($orderedlist, $PAGESIZE, $PAGE, $entry_type, $hyperlink){
   // paints a "pagination-navigation row" (a little numeric menu that allows users
   // to navigate between different pages of a multipage list).
    
   // ARGS:  $orderedlist       A list of keys (it doesn't matter what kind, as long
   //                           as the key is "all you need to know" to pull a list item
   //                           out of the database.
   //        $PAGESIZE          The number of entries to display per page
   //        $PAGE              The page we are currently on
   //        $entry_type        A string describing what kind of entry we're talking about
   //        $hyperlink         The page you navigate to when you click on the numbers.

   $NUMHITS=count($orderedlist);  				// the number of searches that produced hits
    // now we get the "slice" of searches that will be displayed by this page
    // $PAGESIZE = the number of entries allowed per page
    // $orderedlist = a sorted array of keys
    // $entry_type = just a string describing what kind of entry is being talked about

    $searchlistslice = (array)$searchlistslice;
    $page_offset=($PAGE-1) * $PAGESIZE;
    for ($i = 0; $i < $PAGESIZE; $i++) {
    	$INDEX = $page_offset + $i;
    	if ($orderedlist[$INDEX] != "") {
    		$searchlistslice[$i] = $orderedlist[$INDEX]; 
    		$numhitsonpage++;
    	}
    }
    //////////////////////
    // pagination header
    //////////////////////
    if ($NUMHITS > $PAGESIZE) {
        print "<blockquote><font size=-1>$numhitsonpage $entry_type are displayed on this page.  ";
	    print "view other pages by clicking the page numbers below:<br>";

	    $NUMPAGES = ceil($NUMHITS / $PAGESIZE);  // here we determine the number of pages necessary to display all searches
	    for ($i=1; $i<=$NUMPAGES; $i++) {
		    if ($page == $i) { print $i . "  "; } else { print "<a href='$hyperlink" . "page=$i" . "'>$i</a>  ";}
	    }
        print "</font></blockquote>";       
    }
    array_push($searchlistslice, $page_offset+1);
    return $searchlistslice;
}
   
#This program is free software; you can redistribute it and/or
#modify it under the terms of the GNU General Public License
#as published by the Free Software Foundation; either version 2
#of the License, or (at your option) any later version.

#This program is distributed in the hope that it will be useful,
#but WITHOUT ANY WARRANTY; without even the implied warranty of
#MERCHANTABILITY or FITNESS FOR A PARTICULAR PURPOSE.  See the
#GNU General Public License for more details.

#You should have received a copy of the GNU General Public License
#along with this program; if not, write to the Free Software
#Foundation, Inc., 59 Temple Place - Suite 330, Boston, MA  02111-1307, USA.
?>
