# Supplementary material for: Alkahest NuclearBLAST : a user-friendly BLAST management and analysis system
Source: BMC Bioinformatics. 2005 Jun 15;6:147. doi: 10.1186/1471-2105-6-147 (PMC1181624; doi:10.1186/1471-2105-6-147)
Supplement: Additional File 1 — The program, source and full documentation for installation are included. [file 1471-2105-6-147-s1.gz › alkahest-0.7.5/www/nuclearblast/nb_add_dataset.php]

<?php
# nb_add_dataset -- dataset submission script for AlkahEST NuclearBLAST
# Copyright (C) 2003 Steve Diener, T.D. Houfek, Sam Kalat
# See additional GPL license information at end of file

include('../sessionizer.php');	// this contains the generic function sessionize_var (see below)
session_start();		// We start our session.

$alkHost=get_www_arg('alkHost');
$alkDB=get_www_arg('alkDB');
$nb_job_PK=get_www_arg('nb_job_PK');

include('../config.php');  // config.php gives us access to readConfig() and
                           // readNBConfig(), both of which extract configuration
                           // parameters from alkahest.xml
$dblist = readConfig("$alkahest_root/config/alkahest.xml");
$dbhandle = getDBHandle( $alkHost, $alkDB, $dblist );

$_SESSION['alkHost']=$alkHost;
$_SESSION['alkDB'] = $alkDB;
$_SESSION['nb_job_PK'] = $nb_job_PK;

// sending HTTP headers.  If you want to register a session variable you have
// to do so before now!
print "<html><head>\n";
print "<title>Alkahest NuclearBLAST -- upload a FASTA to add a new NuclearBLAST dataset</title>\n";
print "<link href=\"../alkahest_style.css\" rel=\"stylesheet\" type=\"text/css\">\n";
print "</head><body>\n";
include "nb_menu_lib.php";		 // Load the menu library
display_datasource_menu($alkHost, $alkDB); // Display the top-level menu for NuclearBLAST
 
print "<center><img src=\"../images/import_dataset.png\"></center>\n";
$POST_MAX_SIZE=ini_get(post_max_size);
$UPLOAD_MAX_FILESIZE=ini_get(upload_max_filesize);

print "<blockquote>\n";
print "<font size=-1>\n";
print   "The size of the FASTA file you (or any user) may upload is limited by your PHP configuration, \n" .
        "as a security safeguard against Denial of Service attacks on your web server.  Specifically, \n" .
        "the size must be less than the smaller of the two following configuration variables:<br>\n" .
	"<blockquote><i>post_max_size</i>, which puts a size limit on all information passed from the client's web \n" .
	"browser via POST operations, is currently set to $POST_MAX_SIZE<br>\n" .
	"<i>upload_max_filesize</i>, which limits the size of file uploads specifically, is \n" .
	"currently set to $UPLOAD_MAX_FILESIZE.<br></blockquote>\n" .    
        "If you need to create a larger data set, you must change these variables \n" .
        "or use the command-line utilities.)\n";
print   "</font>\n";
print "</blockquote>\n";

$MODE = $_POST['mode'];
$TYPE = $_POST['datatype'];
$QUERY = $_POST['query'];
$TARGET = $_POST['target'];
$DESC = $_POST['description'];
$DATASETNAME = $_POST['datasetname'];
if ( $QUERY == "") {
  $QUERY = 0;
}
if ( $TARGET == "") {
  $TARGET = 0;
}

if ( $MODE == "" || $TYPE == "" || ( $QUERY == 0 && $TARGET == 0 ) ) {
  print "<table><tr><td>\n";
  print "<blockquote>\n";
  print "<form enctype='multipart/form-data' action='$THISURL' method='post'>\n";
  print "<b>Choose a FASTA file to create a BLAST dataset from:</b><br>\n";
  print "<input name='userfile' type='file'><br><br>\n";	// file browser
  print "Name for dataset:<BR>\n";
  print "<input type='textbox' name='datasetname'><br><br>\n";

  print "Short Description of dataset:<br>\n";
  print "<input type='textbox' name='description'><br><br>\n";
  print "<br><br>\n";
  print "<b>Indicate what kind of sequence it contains:</b><br>\n";
  print "<input type='radio' name='datatype' value='N'> nucleotide sequence<br>\n";
  print "<input type='radio' name='datatype' value='P'> peptide sequence<br>\n";
  print "<br>\n";
  print "<b>Indicate what you want the dataset available as:</b><br>\n";
  print "<input type='checkbox' name='query' value='1' checked='1'> query<br>\n";
  print "<input type='checkbox' name='target' value='1' checked='1'> target<br>\n";
  print "<input type='hidden' name='mode' value='validate'>\n";
  print "<br>\n";
  print "<input type='submit' value='Submit File for Validation'>\n";	// submit button
  print "<br>\n";
  print "</form>\n";
  print "</td></tr></table>\n";
  print "</blockquote>\n";
} elseif ($MODE == "validate") {
  # Note: Type can be gotten from $_FILES['userfile']['type']
  print "File Name: " . $_FILES['userfile']['name'] . "<br>\n";
  print "File Size in Bytes: " . $_FILES['userfile']['size'] . "<br><br><br>\n";
  
# move_upoaded_file copies info from a temporary file with embedded metainformation to another name/location
# where it reverts back to the content of the original file only.  So we execute that and run  
# nb_add_BLAST_dataset.plx on the resulting file.  There is not yet any check on the format or validity of 
# the files uploaded. -TD
  $php_tmp_name = $_FILES['userfile']['tmp_name'] . "_alkahest_NB";
  if (is_uploaded_file($_FILES['userfile']['tmp_name']) ) { 
    $destination = $alkahest_root . "/data/temp/" . $_FILES['userfile']['name'];
    if (!move_uploaded_file($_FILES['userfile']['tmp_name'], $destination) ) { 
      die("Failed to make it into the system<br>");
    } else {
      $execute_this = "$alkahest_root/bin/nb_add_BLAST_dataset.plx -d " . $alkDB . " -h " . $alkHost . " -i " . $alkahest_root . "/data/temp/" . $_FILES['userfile']['name'] . " -n $DATASETNAME -t $TYPE -q $QUERY -r $TARGET -s '$DESC' -m 1";
      $success = system("$execute_this");
      print "$execute_this<br>\n";
    }
  }  
}


#----------------------------------------------------------------
#This program is free software; you can redistribute it and/or
#modify it under the terms of the GNU General Public License
#as published by the Free Software Foundation; either version 
#of the License, or (at your option) any later version.

#This program is distributed in the hope that it will be useful,
#but WITHOUT ANY WARRANTY; without even the implied warranty of
#MERCHANTABILITY or FITNESS FOR A PARTICULAR PURPOSE.  See the
#GNU General Public License for more details.

#You should have received a copy of the GNU General Public License
#along with this program; if not, write to the Free Software
#Foundation, Inc., 59 Temple Place - Suite 330, Boston, MA  02111-1307, USA.

?>
