# Supplementary material for: Alkahest NuclearBLAST : a user-friendly BLAST management and analysis system
Source: BMC Bioinformatics. 2005 Jun 15;6:147. doi: 10.1186/1471-2105-6-147 (PMC1181624; doi:10.1186/1471-2105-6-147)
Supplement: Additional File 1 — The program, source and full documentation for installation are included. [file 1471-2105-6-147-s1.gz › alkahest-0.7.5/www/nuclearblast/nb_widget_hsps.php]

<?php
#nb_widget_hsps.php -- provides a graphic display of a BLAST hit for AlkahEST NuclearBLAST
#Copyright (C) 2003 Steve Diener, T.D. Houfek, Sam Kalat

#This program is free software; you can redistribute it and/or
#modify it under the terms of the GNU General Public License
#as published by the Free Software Foundation; either version 
#of the License, or (at your option) any later version.

#This program is distributed in the hope that it will be useful,
#but WITHOUT ANY WARRANTY; without even the implied warranty of
#MERCHANTABILITY or FITNESS FOR A PARTICULAR PURPOSE.  See the
#GNU General Public License for more details.

#You should have received a copy of the GNU General Public License
#along with this program; if not, write to the Free Software
#Foundation, Inc., 59 Temple Place - Suite 330, Boston, MA  02111-1307, USA.


// We must grab the output buffer (important so that we can include another file
// but still make an image
ob_start();
session_start();		// We start our session.

include('../sessionizer.php');
$alkHost=get_www_arg('alkHost');
$alkDB=get_www_arg('alkDB');
$nb_job_PK=get_www_arg('nb_job_PK');
$nb_search_PK=get_www_arg('nb_search_PK');
$nb_hit_PK=get_www_arg('nb_hit_PK');

//$entry_menu_option = sessionize_var($_GET['entry_menu_option'], "entry_menu_option", "");
//$dbname = sessionize_var($_GET['dbname'], "dbname", "");
//$host = sessionize_var($_GET['host'], "host", "");
//$job_PK = sessionize_var($_GET['job_PK'], "job_PK", ""); 
//$search_PK = sessionize_var($_GET['search_PK'], "search_PK", ""); 
//$hit_PK = sessionize_var($_GET['hit_PK'], "hit_PK", "");
//$hsp_PK = sessionize_var($_GET['hsp_PK'], "hsp_PK", "");
//$hitnum = sessionize_var($_GET['hitnum'], "hitnum", "");


include('../config.php');  
$dblist = readConfig("$configdir/$alkConfig");
$dbhandle = getDBHandle( $alkHost, $alkDB, $dblist );

//$_SESSION['alkHost']=$alkHost;
//$_SESSION['alkDB'] = $alkDB;
//$_SESSION['nb_job_PK'] = $nb_job_PK;
//$_SESSION['nb_search_PK'] = $nb_search_PK;
//$_SESSION['nb_hit_PK'] = $nb_hit_PK;


$color_cool_blue = "#9daeb7";
   
$DISPLAY_WIDTH=600;
$GAP_HEIGHT=7;
$BAR_HEIGHT=14;
$HSP_HEIGHT=$BAR_HEIGHT * 2 + $GAP_HEIGHT;
$HORIZ_PAD =10;
$MIDDLE_BAR_HEIGHT=5;
$NUM_HITS_TO_DISPLAY=20;


$query = "SELECT query_blastdbentry_FK, target_blastdbentry_FK from " .
         "hit, search WHERE hit_PK=$nb_hit_PK AND " .
         "search.search_PK=hit.search_FK";
$result = $dbhandle->query($query);
if (DB::isError($result)) { $error = "ERROR!"; }
$row = $result->fetchRow(DB_FETCHMODE_ASSOC);
$query_blastdbentry_PK = $row['query_blastdbentry_FK'];
$target_blastdbentry_PK = $row['target_blastdbentry_FK'];

$query = "SELECT length, unique_id FROM blastdbentry WHERE " .
         "blastdbentry_PK = $query_blastdbentry_PK";
$result = $dbhandle->query($query);
if (DB::isError($result)) { $error = "ERROR: $query"; }
$row = $result->fetchRow(DB_FETCHMODE_ASSOC);
$query_length = $row['length'];
$query_name = $row['unique_id'];

$query = "SELECT length, unique_id FROM blastdbentry WHERE " .
         "blastdbentry_PK = $target_blastdbentry_PK";
$result = $dbhandle->query($query);
if (DB::isError($result)) { $error = "ERROR!"; }
$row = $result->fetchRow(DB_FETCHMODE_ASSOC);
$target_length = $row['length'];
$target_name = $row['unique_id'];

$query = "SELECT query_from, query_to, hit_from, hit_to, " .
         "query_frame, hit_frame FROM hsp WHERE " .
         "hit_FK=$nb_hit_PK AND " . 
         "hsp_num <= $NUM_HITS_TO_DISPLAY ORDER BY hsp_num";
$result = $dbhandle->query($query);
if (DB::isError($result)) { $error = "ERROR!"; }

$hsp_list=array();
while ($hsp = $result->fetchRow(DB_FETCHMODE_ASSOC)) {
    array_push($hsp_list, $hsp);
}

$num_rows = count($hsp_list);
$im_height = (($num_rows)+3) * $BAR_HEIGHT;
$BP_PER_PIXEL = $query_length / $DISPLAY_WIDTH;


$img = ImageCreate($DISPLAY_WIDTH, $im_height);
$white = ImageColorAllocate($img, 0xFF, 0xFF, 0xFF);
$black = ImageColorAllocate($img, 0x00, 0x00, 0x00);
$dkgrn = ImageColorAllocate($img, 50, 200, 50);
$gray = ImageColorAllocate($img, 200, 200, 200);
$color[0] = ImageColorAllocate($img, 230, 220, 60);
$color[1] = ImageColorAllocate($img, 175, 175, 255);
$color[2] = ImageColorAllocate($img, 225, 100, 50);
$color[3] = ImageColorAllocate($img, 110, 130, 225);
$color[4] = ImageColorAllocate($img, 225, 100, 100);
$color[5] = ImageColorAllocate($img, 255, 220, 50);
$color[6] = ImageColorAllocate($img, 110, 240, 120);
$color[7] = ImageColorAllocate($img, 255, 120, 70);
$color[8] = ImageColorAllocate($img, 190, 90, 255);
$color_cool_blue = ImageColorAllocate($img, 157,174,183);


### The background
ImageFilledRectangle($img, 0, 0, $DISPLAY_WIDTH-1, $im_height-1, $color_cool_blue);

### The query bar 
ImageFilledRectangle($img, 0, 0, $DISPLAY_WIDTH-1, $BAR_HEIGHT, $gray);
ImageString($img, 5 , 0, 0, "1", $black);
$end_pad = ($HORIZ_PAD * strlen($query_length));
ImageString($img, 5, $DISPLAY_WIDTH-$end_pad, 0, "$query_length", $black);
ImageString($img, 3, 25, 0, "QUERY ($query_name)", $black);

### The hit bars
$vertical_cursor=$BAR_HEIGHT;
$last_hsp_no=1;
$current_color=-1;
$hsp_for_later = array();

$result = $dbhandle->query($query);
if (DB::isError($result)) { $error = "ERROR!"; }

while ( $hsp = $result->fetchRow(DB_FETCHMODE_ASSOC)) {
    // cycle through colors for arrowed-boxes representing HSPs
    $current_color++;  
    if ($current_color > 8) { $current_color=0;}

    // get all the necessary HSP data to construct the arrowed-box.
    $hsp_query_start = $hsp['query_from'];
    $hsp_query_end = $hsp['query_to'];
    $hsp_hit_start = $hsp['hit_from'];
    $hsp_hit_end = $hsp['hit_to'];
    $hsp_query_strand = $hsp['query_frame'];
    $hsp_target_strand = $hsp['hit_frame'];

    // compute the upper and lower bounds, and vertical midpoint, for this arrowed-box.
    $hsp_upperbound = $vertical_cursor;
    $hsp_lowerbound = $vertical_cursor + $BAR_HEIGHT;
    $center_y = ($hsp_lowerbound + $hsp_upperbound)/2;
     
    // compute the left and right extents for this arrowed-box.
    $hsp_leftbound = $hsp_query_start / $BP_PER_PIXEL;
    $hsp_rightbound = $hsp_query_end / $BP_PER_PIXEL;
        $bar_color = $color[$current_color];
                                           
    if ($hsp_query_strand > 0) {
        // Draws arrowed-box pointing right
        ImageLine($img, $hsp_rightbound-10, $hsp_upperbound, $hsp_rightbound, $center_y, $bar_color);
        ImageLine($img, $hsp_rightbound-10, $hsp_lowerbound, $hsp_rightbound, $center_y, $bar_color);
        Imageline($img, $hsp_rightbound-10, $hsp_upperbound, $hsp_leftbound, $hsp_upperbound, $bar_color);
        Imageline($img, $hsp_rightbound-10, $hsp_lowerbound, $hsp_leftbound, $hsp_lowerbound, $bar_color);
        Imageline($img, $hsp_leftbound, $hsp_upperbound, $hsp_leftbound, $hsp_lowerbound, $bar_color);
        ImageFill($img, $hsp_rightbound-1, $center_y, $bar_color);

    } else {
        // Draws arrowed-box pointing left
        ImageLine($img, $hsp_leftbound+10, $hsp_upperbound, $hsp_leftbound, $center_y, $bar_color);
        ImageLine($img, $hsp_leftbound+10, $hsp_lowerbound, $hsp_leftbound, $center_y, $bar_color);
        Imageline($img, $hsp_leftbound+10, $hsp_upperbound, $hsp_rightbound, $hsp_upperbound, $bar_color);
        Imageline($img, $hsp_leftbound+10, $hsp_lowerbound, $hsp_rightbound, $hsp_lowerbound, $bar_color);
        Imageline($img, $hsp_rightbound, $hsp_upperbound, $hsp_rightbound, $hsp_lowerbound, $bar_color);
        ImageFill($img, $hsp_leftbound+1, $center_y, $bar_color);     
    }
    $vertical_cursor+=$BAR_HEIGHT; // shift down one row to continue drawing
}
                                                
// Dump anything that went to the output buffer, to
// prevent accidental triggering of incorrect
// content-type to HTML
ob_end_clean();

Header('Content-Type: image/png');
ImagePNG($img);

// Not explicitly necessary but hey.
$dbhandle->disconnect();

?>
