# Supplementary material for: Alkahest NuclearBLAST : a user-friendly BLAST management and analysis system
Source: BMC Bioinformatics. 2005 Jun 15;6:147. doi: 10.1186/1471-2105-6-147 (PMC1181624; doi:10.1186/1471-2105-6-147)
Supplement: Additional File 1 — The program, source and full documentation for installation are included. [file 1471-2105-6-147-s1.gz › alkahest-0.7.5/www/nuclearblast/nb_view_job_stats.php]

<?php
# nb_view_job_stats -- job statistics lister for AlkahEST NuclearBLAST
# Copyright (C) 2003 Steve Diener, T.D. Houfek, Sam Kalat
# See additional GPL license information at end of file.

include('../sessionizer.php');	// this contains the generic function sessionize_var (see below)
session_start();		        // We start our session.

$alkHost=get_www_arg('alkHost');
$alkDB=get_www_arg('alkDB');
$nb_job_PK=get_www_arg('nb_job_PK');

include('../config.php');  // config.php gives us access to readConfig() and
                           // readNBConfig(), both of which extract configuration
                           // parameters from alkahest.xml
$dblist = readConfig("$alkahest_root/config/alkahest.xml");
$dbhandle = getDBHandle( $alkHost, $alkDB, $dblist );

$_SESSION['alkHost']=$alkHost;
$_SESSION['alkDB'] = $alkDB;
$_SESSION['nb_job_PK'] = $nb_job_PK;

// sending HTTP headers.  If you want to register a session variable you have
// to do so before now!
print "<html><head>";
print "<title>Alkahest NuclearBLAST -- statistical summary of batch BLAST job</title>\n";
print "<link href=\"../alkahest_style.css\" rel=\"stylesheet\" type=\"text/css\">\n";
print "<meta http-equiv=REFRESH CONTENT=\"10; url=./nb_view_job_stats.php\">";
print "</head><body>\n";


include "nb_menu_lib.php";  		      // Load the menu library	
display_datasource_menu($alkHost, $alkDB);  // Display the top-level menu for NuclearBLAST
display_job_menu($nb_job_PK);         // Display the job-level monu for NuclearBLAST


print "<center>";
#print "<img src=\"nb_evalue_dist_graph.php?alkHost=" . $alkHost . "&alkDB=" . $alkDB . "&nb_job_PK=$nb_job_PK\">";
print "<table><tr>";
print "<td><img src=\"../images/job_stats.png\"></center></td>\n";
print "<td>";
$get_search_info_sql = "SELECT time_completed, best_e_value, num_hits FROM search WHERE job_FK=$nb_job_PK";  
$get_search_info_query = mysql_query($get_search_info_sql);

$evalues = (array)$evalues;
$completion_times = (array)$completion_times;

$num_having_hits=0;
$lt_e180 = $lt_e160 = $lt_e140 = $lt_e120 = $lt_e100 = $lt_e80 = $lt_e60 = $lt_e40 = $lt_e20 = $lt_e10 = $lt_e5 = 0;
$plt_e180 = $plt_e160 = $plt_e140 = $plt_e120 = $plt_e100 = $plt_e80 = $plt_e60 = $plt_e40 = $plt_e20 = $plt_e10 = $plt_e5 = 0;
while ($item = mysql_fetch_row($get_search_info_query)) {
    array_push($completion_times, $item[0]);
    if ($item[2]>0) { $num_having_hits++;
         if ($item[1] < 1e-180) {
             $lt_e180++;
         }
         else if ($item[1] < 1e-160) {
             $lt_e160++;
         }
         else if ($item[1] < 1e-140) {
             $lt_e140++;
         }
         else if ($item[1] < 1e-120) {
             $lt_e120++;
         }
         else if ($item[1] < 1e-100) {
             $lt_e100++;
         }
        else if ($item[1] < 1e-80) {
            $lt_e80++;
        }
        else if ($item[1] < 1e-60) {
            $lt_e60++;
        }
        else if ($item[1] < 1e-40) {
            $lt_e40++;
        }
        else if ($item[1] < 1e-20) {
            $lt_e20++;
        }       
        else if ($item[1] < 1e-10) {
            $lt_e10++;
        }
        else if ($item[1] < 1e-5) {
             $lt_e5++;
        }
    }
    array_push($evalues, $item[1]);
    $num_queries++;
}


$completion_sql = "SELECT COUNT(search_PK) FROM search WHERE time_loaded != 0 AND job_FK=$nb_job_PK";
$completion_query = mysql_query($completion_sql);
$result = mysql_fetch_row($completion_query);
$num_completed = $result[0];

$percent_completed = round(($num_completed / $num_queries) * 100, 1);

if ( $num_completed > 0  ) {

$percent_having_hits = round(($num_having_hits / $num_completed) * 100, 1);


$plt_e180 = round( ($lt_e180 / $num_completed) * 100, 1);
$plt_e160 = round( ($lt_e160 / $num_completed) * 100, 1);
$plt_e140 = round( ($lt_e140 / $num_completed) * 100, 1);
$plt_e120 = round( ($lt_e120 / $num_completed) * 100, 1);
$plt_e100 = round( ($lt_e100 / $num_completed) * 100, 1);
$plt_e80 = round(($lt_e80 / $num_completed) * 100, 1);
$plt_e60 = round(($lt_e60 / $num_completed) * 100, 1);
$plt_e40 = round(($lt_e40 / $num_completed) * 100, 1);
$plt_e20 = round(($lt_e20 / $num_completed) * 100, 1);
$plt_e10 = round(($lt_e10 / $num_completed) * 100, 1);
$plt_e5 = round(($lt_e5 / $num_completed) * 100, 1);

} else {
$percent_having_hits = 0;

$plt_e180 = $plt_e160 = $plt_e140 = $plt_e120 = $plt_e100 = $plt_e80 = $plt_e60 = $plt_e40 = $plt_e20 = $plt_e10 = $plt_e5 = 0;

}

print "<blockquote>\n";
print "Number of queries: <b>$num_queries</b><br>\n";
print "Completed: <b>$num_completed ($percent_completed%)</b><br>\n";
print "Completed searches producing hits: <b>$num_having_hits ($percent_having_hits%)</b><br>\n";
print "</blockquote>\n";

print "</td>";
print "</tr>";
print "</table>";

print "<center>\n";
print "<table class=nuclearblast>\n";
print "<tr><td class=nuclearblast><center>evalue distribution of top hits</center></td></tr>\n";
print "<tr>\n";
print "<table class=nuclearblast>\n";
print "<tr>\n";
print "<td><center>E-value</center></td>\n";
print "<td><center><1e-5<center></td>\n";
print "<td><center><1e-10</center></td>\n";
print "<td><center><1e-20</center></td>\n";
print "<td><center><1e-40</center></td>\n";
print "<td><center><1e-60</center></td>\n";
print "<td><center><1e-80</center></td>\n";
print "<td><center><1e-100</center></td>\n";
print "<td><center><1e-120</center></td>\n";
print "<td><center><1e-140</center></td>\n";
print "<td><center><1e-160</center></td>\n";
print "<td><center><1e-180</center></td>\n";
print "</tr>\n";

print "<tr><td bgcolor='$color_bar_blue' colspan=12><center>Integral (numbers and percentage of hits at specified E-value or better)</center></td></tr><tr>\n";


print "<tr>\n";
print "<td bgcolor='$color_bar_blue'><center>Number</center></td>\n";
print "<td class=oddrow><center>" . ($lt_e5 + $lt_e10 + $lt_e20 + $lt_e40 + $lt_e60 + $lt_e80 + $lt_e100 + $lt_e120 + $lt_e140 + $lt_e160 + $lt_e180 ) . "</center></td>\n";
print "<td class=oddrow><center>" . ($lt_e10 + $lt_e20 + $lt_e40 + $lt_e60 + $lt_e80 + $lt_e100 + $lt_e120 + $lt_e140 + $lt_e160 + $lt_e180 ) . "</center></td>\n";
print "<td class=oddrow><center>" . ($lt_e20 + $lt_e40 + $lt_e60 + $lt_e80 + $lt_e100 + $lt_e120 + $lt_e140 + $lt_e160 + $lt_e180 ) . "</center></td>\n";
print "<td class=oddrow><center>" . ($lt_e40 + $lt_e60 + $lt_e80 + $lt_e100 + $lt_e120 + $lt_e140 + $lt_e160 + $lt_e180 ) . "</center></td>\n";
print "<td class=oddrow><center>" . ($lt_e60 + $lt_e80 + $lt_e100 + $lt_e120 + $lt_e140 + $lt_e160 + $lt_e180 ) . "</center></td>\n";
print "<td class=oddrow><center>" . ($lt_e80 + $lt_e100 + $lt_e120 + $lt_e140 + $lt_e160 + $lt_e180 ) . "</center></td>\n";
print "<td class=oddrow><center>" . ($lt_e100 + $lt_e120 + $lt_e140 + $lt_e160 + $lt_e180 ) . "</center></td>\n";
print "<td class=oddrow><center>" . ($lt_e120 + $lt_e140 + $lt_e160 + $lt_e180 ) . "</center></td>\n";
print "<td class=oddrow><center>" . ($lt_e140 + $lt_e160 + $lt_e180 ) . "</center></td>\n";
print "<td class=oddrow><center>" . ($lt_e160 + $lt_e180 ) . "</center></td>\n";
print "<td class=oddrow><center>" . ($lt_e180) . "</center></td>\n";
print "</tr>\n";

if ( $num_completed > 0  ) {
	print "<tr>\n";
	print "<td bgcolor='$color_bar_blue'><center>Percent</center></td>\n";
	print "<td class=evenrow><center>" . round((( ($lt_e5 + $lt_e10 + $lt_e20 + $lt_e40 + $lt_e60 + $lt_e80 + $lt_e100 + $lt_e120 + $lt_e140 + $lt_e160 + $lt_e180 ) / $num_completed) * 100), 1) . "</center></td>\n";
	print "<td class=evenrow><center>" . round((( ($lt_e10 + $lt_e20 + $lt_e40 + $lt_e60 + $lt_e80 + $lt_e100 + $lt_e120 + $lt_e140 + $lt_e160 + $lt_e180 ) / $num_completed)  *100), 1) . "</center></td>\n";
	print "<td class=evenrow><center>" . round((( ($lt_e20 + $lt_e40 + $lt_e60 + $lt_e80 + $lt_e100 + $lt_e120 + $lt_e140 + $lt_e160 + $lt_e180 ) / $num_completed)  * 100), 1)  . "</center></td>\n";
	print "<td class=evenrow><center>" . round((( ($lt_e40 + $lt_e60 + $lt_e80 + $lt_e100 + $lt_e120 + $lt_e140 + $lt_e160 + $lt_e180 ) / $num_completed)  * 100), 1) . "</center></td>\n";
	print "<td class=evenrow><center>" . round((( ($lt_e60 + $lt_e80 + $lt_e100 + $lt_e120 + $lt_e140 + $lt_e160 + $lt_e180 ) / $num_completed)  * 100), 1)  . "</center></td>\n";
	print "<td class=evenrow><center>" . round((( ($lt_e80 + $lt_e100 + $lt_e120 + $lt_e140 + $lt_e160 + $lt_e180 ) / $num_completed)  * 100), 1)  . "</center></td>\n";
	print "<td class=evenrow><center>" . round((( ($lt_e100 + $lt_e120 + $lt_e140 + $lt_e160 + $lt_e180 ) / $num_completed)  * 100 ), 1) . "</center></td>\n";
	print "<td class=evenrow><center>" . round((( ($lt_e120 + $lt_e140 + $lt_e160 + $lt_e180 ) / $num_completed)  * 100 ), 1) . "</center></td>\n";
	print "<td class=evenrow><center>" . round((( ($lt_e140 + $lt_e160 + $lt_e180 ) / $num_completed)  * 100 ), 1) . "</center></td>\n";
	print "<td class=evenrow><center>" . round((( ($lt_e160 + $lt_e180 ) / $num_completed)  * 100 ), 1) . "</center></td>\n";
	print "<td class=evenrow><center>" . round((( ($lt_e180 ) / $num_completed)  * 100 ), 1) . "</center></td>\n";
	print "</tr>\n";

} else {

print "<tr>\n";
print "<td bgcolor='$color_bar_blue'><center>Percent</center></td>\n";
print "<td class=evenrow><center>" . "0" . "</center></td>\n";
print "<td class=evenrow><center>" . "0" . "</center></td>\n";
print "<td class=evenrow><center>" . "0" . "</center></td>\n";
print "<td class=evenrow><center>" . "0" . "</center></td>\n";
print "<td class=evenrow><center>" . "0" . "</center></td>\n";
print "<td class=evenrow><center>" . "0" . "</center></td>\n";
print "<td class=evenrow><center>" . "0" . "</center></td>\n";
print "<td class=evenrow><center>" . "0" . "</center></td>\n";
print "<td class=evenrow><center>" . "0" . "</center></td>\n";
print "<td class=evenrow><center>" . "0" . "</center></td>\n";
print "<td class=evenrow><center>" . "0" . "</center></td>\n";
print "</tr>\n";


}
print "<tr><td bgcolor='$color_bar_blue' colspan=12><center>Interval (number and percent of hits between specifed E-value and adjacent more stringent E-value)</center></td></tr><tr>\n";

print "<tr>\n";
print "<td bgcolor='$color_bar_blue'><center>Number</center></td>\n";
print "<td class=oddrow><center>"."$lt_e5"."</center></td>\n";
print "<td class=oddrow><center>"."$lt_e10"."</center></td>\n";
print "<td class=oddrow><center>"."$lt_e20"."</center></td>\n";
print "<td class=oddrow><center>"."$lt_e40"."</center></td>\n";
print "<td class=oddrow><center>"."$lt_e60"."</center></td>\n";
print "<td class=oddrow><center>"."$lt_e80"."</center></td>\n";
print "<td class=oddrow><center>"."$lt_e100"."</center></td>\n";
print "<td class=oddrow><center>"."$lt_e120"."</center></td>\n";
print "<td class=oddrow><center>"."$lt_e140"."</center></td>\n";
print "<td class=oddrow><center>"."$lt_e160"."</center></td>\n";
print "<td class=oddrow><center>"."$lt_e180"."</center></td>\n";
print "</tr>\n";

print "<tr>\n";
print "<td bgcolor='$color_bar_blue'><center>Percent</center></td>\n";
print "<td class=evenrow><center>"."$plt_e5"."</center></td>\n";
print "<td class=evenrow><center>"."$plt_e10"."</center></td>\n";
print "<td class=evenrow><center>"."$plt_e20"."</center></td>\n";
print "<td class=evenrow><center>"."$plt_e40"."</center></td>\n";
print "<td class=evenrow><center>"."$plt_e60"."</center></td>\n";
print "<td class=evenrow><center>"."$plt_e80"."</center></td>\n";
print "<td class=evenrow><center>"."$plt_e100"."</center></td>\n";
print "<td class=evenrow><center>"."$plt_e120"."</center></td>\n";
print "<td class=evenrow><center>"."$plt_e140"."</center></td>\n";
print "<td class=evenrow><center>"."$plt_e160"."</center></td>\n";
print "<td class=evenrow><center>"."$plt_e180"."</center></td>\n";
print "</tr>\n";
print "</table>\n";
print "</tr>\n";
print "</table>\n";
print "</center>\n";
print "</body></html>\n";

#This program is free software; you can redistribute it and/or
#modify it under the terms of the GNU General Public License
#as published by the Free Software Foundation; either version 
#of the License, or (at your option) any later version.

#This program is distributed in the hope that it will be useful,
#but WITHOUT ANY WARRANTY; without even the implied warranty of
#MERCHANTABILITY or FITNESS FOR A PARTICULAR PURPOSE.  See the
#GNU General Public License for more details.

#You should have received a copy of the GNU General Public License
#along with this program; if not, write to the Free Software
#Foundation, Inc., 59 Temple Place - Suite 330, Boston, MA  02111-1307, USA.

?>
