# Supplementary material for: Alkahest NuclearBLAST : a user-friendly BLAST management and analysis system
Source: BMC Bioinformatics. 2005 Jun 15;6:147. doi: 10.1186/1471-2105-6-147 (PMC1181624; doi:10.1186/1471-2105-6-147)
Supplement: Additional File 1 — The program, source and full documentation for installation are included. [file 1471-2105-6-147-s1.gz › alkahest-0.7.5/www/nuclearblast/nb_fastacmd_yanker.php]

<?php
#index.php main menu entry page for AlkahEST NuclearBLAST
#Copyright (C) 2003 Steve Diener, T.D. Houfek, Sam Kalat
#See additional GPL license information at end of file.

# NOTE: THIS IS PROTOTYPE CODE.  IT IS NOT YET LINKED INTO THE REST OF THE SYSTEM

include('../config.php');  // config.php gives us access to readConfig() and
                           // readNBConfig(), both of which extract configuration
                           // parameters from alkahest.xml

readNBConfig("$_ENV[$ALKAHEST_ROOT]/config/alkahest.xml", $NB_config);

$blastdb_name = $_GET['blastdb_name'];
$blastdbentry_unique_id = $_GET['blastdbentry_unique_id'];

print "<html><head>\n";
print "<link href=\"../alkahest_style.css\" rel=\"stylesheet\" type=\"text/css\">\n";
print "</head><body>\n";
$mycmd = "/usr/local/genome/blast/fastacmd -d $blastdb_name -s \"$blastdbentry_unique_id\" ";
system($mycmd, $status);
print "</body></html>\n";
 
#---------------------------------------------------------------------------
#This program is free software; you can redistribute it and/or
#modify it under the terms of the GNU General Public License
#as published by the Free Software Foundation; either version 
#of the License, or (at your option) any later version.

#This program is distributed in the hope that it will be useful,
#but WITHOUT ANY WARRANTY; without even the implied warranty of
#MERCHANTABILITY or FITNESS FOR A PARTICULAR PURPOSE.  See the
#GNU General Public License for more details.

#You should have received a copy of the GNU General Public License
#along with this program; if not, write to the Free Software
#Foundation, Inc., 59 Temple Place - Suite 330, Boston, MA  02111-1307, USA.
 
 ?>
