# Supplementary material for: Alkahest NuclearBLAST : a user-friendly BLAST management and analysis system
Source: BMC Bioinformatics. 2005 Jun 15;6:147. doi: 10.1186/1471-2105-6-147 (PMC1181624; doi:10.1186/1471-2105-6-147)
Supplement: Additional File 1 — The program, source and full documentation for installation are included. [file 1471-2105-6-147-s1.gz › alkahest-0.7.5/www/nuclearblast/nb_edit_dataset.php]

<?php
# nb_edit_dataset -- dataset edit script for AlkahEST NuclearBLAST
# Copyright (C) 2003 Steve Diener, T.D. Houfek, Sam Kalat
# See additional GPL license information at end of file.

include('../sessionizer.php');	// this contains the generic function sessionize_var (see below)
session_start();		// We start our session.

$alkDB = get_www_arg("alkDB");
$alkHost = get_www_arg("alkHost");
$nb_blastdb_PK = get_www_arg("nb_blastdb_PK");

// these are probably coming in on POST:
$MODE = get_www_arg("mode");
$TYPE = get_www_arg("datatype");
$QUERY = get_www_arg("query");
$TARGET = get_www_arg("target");
$DESC = get_www_arg("description");
$LOCATION = get_www_arg("location");


//$MODE = $HTTP_POST_VARS['mode'];
//$TYPE = $HTTP_POST_VARS['datatype'];
//$QUERY = $HTTP_POST_VARS['query'];
//$TARGET = $HTTP_POST_VARS['target'];
//$DESC = $HTTP_POST_VARS['description'];
//$LOCATION = $HTTP_POST_VARS['location'];

include('../config.php');  // config.php gives us access to readConfig() and
                           // readNBConfig(), both of which extract configuration
                           // parameters from alkahest.xml

$dblist = readConfig("$configdir/$alkConfig");
$dbhandle = getDBHandle( $alkHost, $alkDB, $dblist );

$_SESSION['alkHost']=$alkHost;
$_SESSION['alkDB'] = $alkDB;
$_SESSION['nb_blastdb_PK'] = $nb_job_PK;

// sending HTTP headers.  If you want to register a session variable you have
// to do so before now!
print "<html><head>";
print "<link href=\"../alkahest_style.css\" rel=\"stylesheet\" type=\"text/css\">\n";
print "<title>Alkahest NuclearBLAST -- Edit existing NuclearBLAST datasets</title>\n";
//if ($MODE == "validate") {
//    print "<meta http-equiv=refresh content=\"0; url=./nb_view_blastdatasets.php\">";
//}
print "</head><body>\n";
include "nb_menu_lib.php";		 // Load the menu lobrary
display_datasource_menu($alkHost, $alkDB); // Display the top-level menu for NuclearBLAST

if ( $MODE == "" ) {
  $get_blastdbs_sql = mysql_query ("SELECT * FROM blastdb where blastdb_PK = $nb_blastdb_PK order by blastdb_PK ASC");
  $results = mysql_fetch_row($get_blastdbs_sql);
  $dbname = $results[1];
  $LOCATION = $results[4];
  $TYPE = $results[5];
  $DESC = $results[6];
  $QUERY = $results[7];
  $TARGET = $results[8];

  if ( $QUERY == 1) {
    $QUERY_CHECK = "checked";
  } else {
    $QUERY_CHECK = "";
  }
  if ( $TARGET == 1) {
    $TARGET_CHECK = "checked";
  } else {
    $TARGET_CHECK = "";
  }

  if ( $TYPE == "N" ) {
      $N_type = "checked";
  } else {
      $P_type = "checked";
  }

  print "<table><tr><td>\n";
  print "<blockquote>\n";
  print "<center><font size=3>editing a NuclearBLAST dataset</font></center><br>\n";
  print "<form enctype='multipart/form-data' action='$THISURL' method='post'>\n";
  print "<blockquote>\n";
  print "The current parameters for NuclearBLAST dataset <b>$dbname</b> may be<br>\n";
  print "edited on this page, and will take effect when &lt;Submit Update&gt; is pressed.<br>\n"; 
  print "</blockquote><br>\n";
  print "Short Description of dataset:<br>\n";
  print "<input type='textbox' name=description value=\"$DESC\"><br><br>\n";  
  print "Location of dataset:<br>\n";
  print "<input type='textbox' name=location value=\"$LOCATION\"><br><br>\n";  
  print "<br>\n";
  print "<b>Indicate what kind of sequence it contains:</b><br>\n";
  print "<input type='radio' name='datatype' value='N' $N_type> nucleotide sequence<br>\n";
  print "<input type='radio' name='datatype' value='P' $P_type> peptide sequence<br>\n";
  print "<br>\n";
  print "<b>Indicate what you want the dataset available as:</b><br>\n";
  print "<input type='checkbox' name='query' value='$QUERY_CHECK'> query<br>\n";
  print "<input type='checkbox' name='target' value='$TARGET_CHECK'> target<br>\n";
  print "<input type='hidden' name='mode' value='validate'>\n";
  print "<br>\n";
  print "<input type='submit' value='Submit Update'>\n";	// submit button
  print "<br>\n";
  print "</form>\n";
  print "</td></tr></table>\n";
  print "</blockquote>\n";

} elseif ($MODE == "validate") {
      $execute_this = "$alkahest_root/bin/nb_edit_BLAST_dataset.plx -d $alkDB -h $alkHost -p $nb_blastdb_PK -t $TYPE "; 
      if ($QUERY) { $execute_this .= "-q 1"; } else { $execute_this .= "-q 0 ";}
      if ($TARGET) { $execute_this .= "-r 1"; } else { $execute_this .= "-r 0 ";}

      $execute_this .= "-s '$DESC' -l \"$LOCATION\"";
      print "$execute_this<BR>";
      $success = system("$execute_this");
}

print "</body></html>\n";
#------------------------------------------------------------------------
#This program is free software; you can redistribute it and/or
#modify it under the terms of the GNU General Public License
#as published by the Free Software Foundation; either version 
#of the License, or (at your option) any later version.

#This program is distributed in the hope that it will be useful,
#but WITHOUT ANY WARRANTY; without even the implied warranty of
#MERCHANTABILITY or FITNESS FOR A PARTICULAR PURPOSE.  See the
#GNU General Public License for more details.

#You should have received a copy of the GNU General Public License
#along with this program; if not, write to the Free Software
#Foundation, Inc., 59 Temple Place - Suite 330, Boston, MA  02111-1307, USA.
?>
