# Supplementary material for: Alkahest NuclearBLAST : a user-friendly BLAST management and analysis system
Source: BMC Bioinformatics. 2005 Jun 15;6:147. doi: 10.1186/1471-2105-6-147 (PMC1181624; doi:10.1186/1471-2105-6-147)
Supplement: Additional File 1 — The program, source and full documentation for installation are included. [file 1471-2105-6-147-s1.gz › alkahest-0.7.5/www/nuclearblast/nb_menu_lib.php]

<?php
# nb_menu_lib.php menu HTML-generating function library for AlkahEST NuclearBLAST's menus
# Copyright (C) 2003 Steve Diener, T.D. Houfek, Sam Kalat
# See additional GPL license information at end of file.

function display_datasource_menu ($host, $dbname) {
	print "<table bgcolor = 'gray' width=100%>\n";     
   	print "<tr bgcolor='gray'>\n";
	print "  <td><img src='../images/working_logo.png' height=60 width=180></td>\n";
	print "  <td>\n";
	print "	    <table bg_image='../images/working_menu_bar.png' width=90%>\n";
	print "         <tr>\n";
     	print "            <td>\n";
	print "                <font size=2>Host:&nbsp;$host</font><br>\n";
     	print "                <font size=2>AlkDB:&nbsp;$dbname</font><br>\n";
     	print "                <font size=2><a href='../index.php'>Entry Page</a></font>\n";
    	print "            </td>\n";
	print "		   <td>\n";
     	//print "			<font size=2><a href='nb_view_job_list.php'>view job list</a></font><br>\n";
     	print "			<font size=2><a href='nb_view_job_list.php'><img border=0 height=25 width=100 src=\"../images/SMALL_blast_job_list.png\"></a></font><br>\n";
     	print "			<font size=2><a href='nb_request_job.php'><img border=0 height=25 width=100 src=\"../images/SMALL_job_setup.png\"></a></font><br>\n";
     	print "			<font size=2><a href='nb_manage_datasets.php'><img border=0 src=\"../images/SMALL_blast_datasets.png\"></a></font>\n";
    	print "		   </td>\n";
	print "		</tr>\n";
	print "     </table>\n";
	print "  </td>\n";

	print "  </td>\n";
	print "  <td>\n";
	print "   <table>\n";
	print "      <tr>\n";
	print "		<td><font size=4>NuclearBLAST</font></td>\n";
	print "         <td>&nbsp;</td>\n";
	print "         <td background=\"../images/web.png\" height=20><font size=-1>\n";
	print "		<a href='http://www.alkahest.org/bugtrack/login_page.php'><b>bugtracker</b></a><br>\n";
	print "		<a href='http://www.alkahest.org/forums'><b>newsgroup</b></a><br>\n";
	print "		<a href='http://www.alkahest.org/forums'><b>help</b></a><br>\n";
	print "		</font></td>\n";
	print "	     </tr>\n";
	print "  </table>\n";
	print "</td>\n";
	print "</tr>\n";
	print "</table>\n";
}


function display_job_menu ($job_PK) {

//   JOB MENU
//   must be passed the primary key of its job.
//   also requires that a database handle has been established.
//
//   returns 0 or prints an error msg if it fails  

if ($job_PK) {
    print "<table bgcolor = 'white' width=90%>\n";

    $returnvalue = mysql_query ("SELECT job_PK, query_blastdb_FK, target_blastdb_FK, blasttype, evalue, " .
    " date_format(finished,'%b %e, %Y at %r' ), date_format(submitted, '%b %e, %Y at %r') from job where job_PK=$job_PK") or die ("SQL query failed 1");    
    $return = mysql_fetch_row($returnvalue);
    $job_id = $return[0];
    $query_blastdb_FK = $return[1];
    $target_blastdb_FK = $return[2];
    $blasttype = $return[3];
    $evalue = $return[4];
    $finished = $return[5];
    $submitted = $return[6];

    $querydb_query = mysql_query ("SELECT dbname FROM blastdb WHERE blastdb_PK = $query_blastdb_FK");
    $querydb_result = mysql_fetch_row($querydb_query);
    $query_blastdb = $querydb_result[0];

    $targetdb_query = mysql_query ("SELECT dbname FROM blastdb WHERE blastdb_PK = $target_blastdb_FK");
    $targetdb_result = mysql_fetch_row($targetdb_query);
    $target_blastdb = $targetdb_result[0];

    print "<tr>";
    print "<td><tt>";
    print "<font size=2><b>JOB $job_id</b>";
    print "&nbsp;&nbsp;&nbsp;&nbsp;";
    print "$query_blastdb ";
    print "$blasttype vs.";
    print "$target_blastdb at ";
    print "$evalue";
    print " &nbsp;&nbsp;&nbsp;&nbsp;&nbsp;&nbsp;&nbsp;&nbsp;&nbsp;&nbsp;\n";  # the first space in this string is actually important, 
									    # because with a narrow browser it makes the menu options
									    # neatly fold down to the line below, while keeping them
									    # in the same block.  There's got to be a better way...
    print "<font size=2>&nbsp;";
    print "<a href='nb_view_search_list.php'>&nbsp;list&nbsp;searches&nbsp;</a>&nbsp;&nbsp;&nbsp;";
    print "<a href='./nb_view_job_stats.php'>&nbsp;stats&nbsp;</a>&nbsp;&nbsp;&nbsp;";
    print "<a href='./nb_find_term.php'>&nbsp;keyword&nbsp;search</a>&nbsp;&nbsp;\n";
    print "<a href='./nb_verify_job_delete.php?job_pk=$job_pk'>&nbsp;delete&nbsp;</a>\n";
    print "</font>\n";
    
    print "</tt></td></tr>\n";
    print "</table>\n";
} else return 0;
 
}


function display_search_menu ($search_PK) {
# SEARCH MENU
# appears if a search has been selected
if ($search_PK > 0 ) {
    print "<table bgcolor = 'white' width=80%>\n";

    $searchlistslice_array=array();	
	$main_sql = 	"SELECT search.query_blastdbentry_FK, search.best_e_prefix, ".
			        "search.best_e_suffix, search.num_hits ".
			        "FROM search WHERE search.search_PK=$search_PK"; 
#	print $main_sql . "<BR>";
	$returnvalue = mysql_query ($main_sql) or die ("SQL query main_sql failed"); 

	$item = mysql_fetch_row($returnvalue);

    $query_blastdbentry_PK=$item[0];
    $best_e_prefix = $item[1];
    $best_e_suffix = $item[2];
    $num_hits = $item[3];

    $get_query_sql = "SELECT unique_id, length, description FROM blastdbentry WHERE blastdbentry_PK=$query_blastdbentry_PK";
    $get_query_return = mysql_query($get_query_sql) or die ("SQL query get_query_sql failed");
    $return = mysql_fetch_row($get_query_return);
    $query_id = $return[0];
    $query_length = $return[1];
    $query_description = $return[2];

    print "<tr>";
    print "<td width=50%><font size=2><tt><b>QUERY</b>&nbsp;&nbsp;&nbsp;$query_id ($query_length bp)";
    print " &nbsp;&nbsp;&nbsp;&nbsp;&nbsp;";   # first space important here as in display_job_menu()
    print "<a href='nb_view_hit_list.php'>list&nbsp;hits</a>&nbsp;&nbsp;&nbsp;\n";
    print "</tt></font>\n";
    print "</td></tr>\n";
    print "</table>\n";    
}
               
}


function display_hit_menu ($hit_PK) {
# HIT MENU
# appears if a hit has been selected
if ($hit_PK>0) {
    $hit_SQL = "SELECT `target_blastdbentry_FK`, `hit_PK`, `best_e_value`, `hit_num` FROM hit WHERE hit_PK = $hit_PK";
    $returnvalue = mysql_query($hit_SQL) or die ("SQL query failed 1");
    $thissearch = mysql_fetch_row($returnvalue);

    $target_blastdbentry_PK = $thissearch[0];
    $EVALUE = $thissearch[2];
    $HITNUM = $thissearch[3];

    $get_target_sql = "SELECT unique_id, length, description FROM blastdbentry WHERE blastdbentry_PK=$target_blastdbentry_PK";
    $get_target_return = mysql_query($get_target_sql) or die ("SQL query get_query_sql failed");
    $return = mysql_fetch_row($get_target_return);
    $target_id = $return[0];
    $target_length = $return[1];      
    $target_description = $return[2];
    
    print "<table bgcolor = 'white' width=70%>\n";
    print "<tr><td>";
    print "<font size=2><tt><b>HIT</b>&nbsp;&nbsp;&nbsp;&nbsp;&nbsp;&nbsp;&nbsp;&nbsp;&nbsp;$target_id ($target_length bp)";
    print " &nbsp;&nbsp;&nbsp;&nbsp;&nbsp;&nbsp;";  # first space important here as in display_job_menu()
    print "<a href='./nb_view_hsp_list.php?hit_pk=$hit_PK'>list&nbsp;hsps</a>\n";
    print "</tt></font></table>\n";
} else {return 0;}
}

#----------------------------------------------------------------------
#This program is free software; you can redistribute it and/or
#modify it under the terms of the GNU General Public License
#as published by the Free Software Foundation; either version 
#of the License, or (at your option) any later version.

#This program is distributed in the hope that it will be useful,
#but WITHOUT ANY WARRANTY; without even the implied warranty of
#MERCHANTABILITY or FITNESS FOR A PARTICULAR PURPOSE.  See the
#GNU General Public License for more details.

#You should have received a copy of the GNU General Public License
#along with this program; if not, write to the Free Software
#Foundation, Inc., 59 Temple Place - Suite 330, Boston, MA  02111-1307, USA.
?>     
