# Supplementary material for: Alkahest NuclearBLAST : a user-friendly BLAST management and analysis system
Source: BMC Bioinformatics. 2005 Jun 15;6:147. doi: 10.1186/1471-2105-6-147 (PMC1181624; doi:10.1186/1471-2105-6-147)
Supplement: Additional File 1 — The program, source and full documentation for installation are included. [file 1471-2105-6-147-s1.gz › alkahest-0.7.5/www/admin.php]

<?php
include('../config.php');
require_once('DB.php');
?>

<html>
<head>
<title>AlkahEST Administration</title>
</head>

<body>

<?php
$numdb = count($dblist);
print "Number of databases accessible from this web site: $numdb <br>\n";
print "<pre>";
foreach ( $dblist as $db )
{
	print "Hostname:      " . $db->hostname. "\n";
	print "Backend:       " . $db->dbtype. "\n";
	print "Database name: " . $db->dbname . "\n";
	print "TCP/IP port:   " . $db->port . "\n";
	print "Services   :   " ;
	if ( $db->sequencing ) { print "sequencing "; }
	if ( $db->blasting ) { print "blasting "; }
	if ( $db->annotation ) { print "annotation "; }
	print "\n\n";
}
print "</pre>";
?>


</body>
</html>
