# Supplementary material for: Alkahest NuclearBLAST : a user-friendly BLAST management and analysis system
Source: BMC Bioinformatics. 2005 Jun 15;6:147. doi: 10.1186/1471-2105-6-147 (PMC1181624; doi:10.1186/1471-2105-6-147)
Supplement: Additional File 1 — The program, source and full documentation for installation are included. [file 1471-2105-6-147-s1.gz › alkahest-0.7.5/www/config.php]

<?php
# config -- Entry web server XML configuration access for AlkahEST NuclearBLAST
# Copyright (2003) Steve Diener, T.D. Houfek, Sam Kalat
#
# This program is free software; you can redistribute it and/or
# modify it under the terms of the GNU General Public License
# as published by the Free Software Foundation; either version 
# of the License, or (at your option) any later version.
#
# This program is distributed in the hope that it will be useful,
# but WITHOUT ANY WARRANTY; without even the implied warranty of
# MERCHANTABILITY or FITNESS FOR A PARTICULAR PURPOSE.  See the
# GNU General Public License for more details.
#
# You should have received a copy of the GNU General Public License
# along with this program; if not, write to the Free Software
# Foundation, Inc., 59 Temple Place - Suite 330, Boston, MA  02111-1307, USA.
#  
#----------- end license header ----------------------------------------------
              
require_once('DB.php');            // 

// Master settings for configuration file, and alkahest installation
$alkConfig = "alkahest.xml";
$alkahest_root = getenv("ALKAHEST_ROOT");
$configdir = "$alkahest_root/config";

class DatabaseSpec
{
	// Basic information necessary to locate and log in to 
	// the database.
	var $hostname; // host database resides on
	var $dbtype;   // type of database (i.e. "mysql")
	var $dbname;   // name of the database
	var $port;     // database port
	var $dbuser;   // database user
	var $dbpasswd; // database user's password

	// Flags for the types of information contained in
	// this database.
	var $sequencing;
	var $blasting;
	var $annotations;

	function DatabaseSpec ($aa) 
	{
		foreach ($aa as $k=>$v)       // This function initializes the PipelineConfig object
		{                             // variables are set by calling the constructor with a
			$this->$k = $aa[$k];      // list of key-value pairs (key1=>value1, key2=value2...)
		}
	}
}
// TODO: deprecate just this class (moved)
class PipelineConfig
{
	// Master settings only : TODO remove from this structure
	var $mailbox_dirs;
	var $problem_dir;

	// Project settings only : TODO move
	var $project_name;
	var $project_description;
	var $project_pattern;
	var $project_types;
	var $project_location;
	var $project_email_list;

	// Default or project-specific settings
	var $get_row;
	var $get_col;
	var $get_plate_number;
	var $get_offset;
	var $get_direction;
	var $vector_file;
	var $contaminant_file;

	function PipelineConfig ($aa) 
	{
		foreach ($aa as $k=>$v)              // This function initializes the PipelineConfig object
		{                                    // variables are set by calling the constructor with a
			$this->$k = $aa[$k];             // list of key-value pairs (key1=>value1, key2=value2...)
		}                                    
	}
}

class InterceptorProjectSettings
{
	// Settings that ought to be specified per project (not using defaults)
        var $project_name;
        var $project_description;
        var $project_pattern;
        var $project_types;
        var $project_location;
        var $project_email_list;

	// Settings related to how to process incoming data
        var $get_row;
        var $get_col;
        var $get_plate_number;
        var $get_offset;
        var $get_direction;
        var $vector_file;
        var $contaminant_file;

	// Network blueprint for this project
	var $dataSource;
	var $dataChromatDestination;
	var $dataSeqDestination;
	var $dataSQLDestination;

	// Owner
	var $groupOwner;

	function InterceptorProjectSettings ($aa) 
	{
		foreach ($aa as $k=>$v)
		{
			$this->$k = $aa[$k];
		}                                    
	}
}

class ProjectConfig
{
	// Overall settings
	var $projectName;
	var $usesInterceptor;
	var $usesNuclearBLAST;
	var $runAutomatically;

	// Interceptor project settings
	var $intDefaultSettings;
	var $intProjectSettings;

	// NuclearBLAST project settings


	function ProjectConfig ($aa) 
	{
		foreach ($aa as $k=>$v)
		{
			$this->$k = $aa[$k];
		}                                    
	}
}

class MachineConfig
{
	// Flags describing services on this machine
	var $supportsInterceptor;
	var $supportsNuclearBLAST;
	var $storesData;
	var $servesDatabase;

	// Interceptor settings
	var $mailbox_dirs;
	var $problem_dir;

	// NuclearBLAST settings


	// Data storage settings
	var $spaceFree;
	var $spaceUsed;

	// Database settings
	var $databaseType;
	var $databaseSpec;

	function MachineConfig ($aa) 
	{
		foreach ($aa as $k=>$v)
		{
			$this->$k = $aa[$k];
		}                                    
	}
}

function readConfig($filename) 
{
    // read the xml file
    $data = implode("",file($filename));  // file() reads filename into an array which is glued into the single string $data
    $parser = xml_parser_create();        // creates PHP expat XML parser with default options
    xml_parser_set_option($parser,XML_OPTION_CASE_FOLDING,0);  // no "case-folding" (auto-uppercasing of XML tags)
    xml_parser_set_option($parser,XML_OPTION_SKIP_WHITE,1);    // skip whitespace while parsing
    xml_parse_into_struct($parser,$data,$values,$tags);
    xml_parser_free($parser);

    // loop through the structures
    foreach ($tags as $key=>$val) {

	switch ( $key )
	{
		case "database":
			// There may be more than one database listed.
            		$ranges = $val;

			for ($i=0; $i < count($ranges); $i+=2) 
			{
				$offset = $ranges[$i] + 1;
			        $len = $ranges[$i + 1] - $offset;
			        $tdb[] = parseDatabaseSpec(array_slice($values, $offset, $len));
			}
			break;

		case "version":
			$alkahestVersion =  $values[$val[0]]["value"]; 
			break;
	}
    }
    return $tdb;
}

function parseDatabaseSpec($values) {
	for ($i=0; $i < count($values); $i++)
	{
        	$dbspec[$values[$i]["tag"]] = $values[$i]["value"];
//print $values[$i]["tag"]. " = " . $values[$i]["value"] . "<br>";
	}
    return new DatabaseSpec($dbspec);
}

function getDBHandle( $host, $database, $dblist )
{
        $match = false;

        foreach ( $dblist as $db )
        {
                if ( ($db->hostname == $host) && ($db->dbname == $database ) )
                {
                        $match = true;
                        break;
                }
        }

        if ( $match == false )
        {
                die ("Host $host not found.\n");
        }

        // Build a string based on the username, password, etc. specified
        // from the config file
        $cnct = $db->dbtype."://".$db->dbuser.":".$db->dbpasswd;
        $cnct = $cnct . "@".$db->hostname."/".$db->dbname;

        // Open a connection to the database, and verify it.
        $dbhandle = DB::connect( $cnct );
        if (DB::isError($dbhandle))
        {
                print "Unable to connect to the database (";
                print $db->hostname . "); check configuration file and database.";
                die ();
        }

        return $dbhandle;
}

function readPipelineConfig($filename, &$defaults, &$projectList)
{
	$dom = domxml_open_file( "$filename" );
	$rootnode = $dom->document_element();
	$defaultsettings = array();

	if ( $rootnode->has_child_nodes() )
	{
		$children = $rootnode->child_nodes();
		foreach ( $children as $node )
		{
			if ( $node->node_type() == XML_ELEMENT_NODE )
			{ 
				if ( $node->node_name() == "interceptor_defaults" )
				{
					processPipelineNode( $node, $defaultsettings );
					$defaults = new PipelineConfig( $defaultsettings );	
				} else if ( $node->node_name() == "interceptor_project" )
				{
					$settings = $defaultsettings;
					processPipelineNode( $node, $settings );
					$projectList[] = new PipelineConfig( $settings );	
				}
			}
		}
	}
}

function processPipelineNode( $node, &$pipespec )
{
	global $elementText;
	if ( $node->has_child_nodes() )
	{
		foreach ( $node->child_nodes() as $kid )
		{
			processPipelineNode( $kid, $pipespec );
		}
	}

	$name = $node->node_name();
	switch ( $node->node_type() )
	{
		case XML_ELEMENT_NODE:
			switch ( $name )
			{
				case "mailbox_dirs":
					$pipespec[$name] = $node->get_attribute("dir");
					break;
				case "problem_dir":
					$pipespec[$name] = $node->get_attribute("dir");
					break;
				case "interceptor_defaults":
					break;
				default:
					$pipespec[$name] = $elementText;
					break;
			}

			break;
		case XML_ATTRIBUTE_NODE:
			$value = $node->node_value();
			break;
		case XML_TEXT_NODE:
			$content = rtrim( $node->node_value() );
			if ( !empty($content) )
			{
				$elementText = $content;
			}
			break;
		default:
			break;
	}
}


class NBConfig
{
        // Default or project-specific settings
        var $tmp_dir;
        var $blast_bin_dir;
        var $num_blasts_per_job;
        var $blastdb_dir;
        var $number_processors;

        function PipelineConfig ($aa)
        {
                foreach ($aa as $k=>$v)              // This function initializes the PipelineConfig object
                {                                    // variables are set by calling the constructor with a
                        $this->$k = $aa[$k];             // list of key-value pairs (key1=>value1, key2=value2...)
                }
        }
}


function readNBConfig($filename, &$nb_config)
{
	$dom = domxml_open_file( "$filename" );
	$rootnode = $dom->document_element();
	$defaultsettings = array();

	if ( $rootnode->has_child_nodes() )
	{
		$children = $rootnode->child_nodes();
		foreach ( $children as $node )
		{
			if ( $node->node_type() == XML_ELEMENT_NODE )
			{ 
				if ( $node->node_name() == "nuclearblast" )
				{
					processNBNode( $node, $nb_config );
					$defaults = new NBConfig( $nb_config );	
				}
			}
		}
	}
}

function processNBNode( $node, &$pipespec )
{
	global $elementText;
	if ( $node->has_child_nodes() )
	{
		foreach ( $node->child_nodes() as $kid )
		{
			processNBNode( $kid, $pipespec );
		}
	}

	$name = $node->node_name();
	switch ( $node->node_type() )
	{
		case XML_ELEMENT_NODE:
			switch ( $name )
			{
				case "tmp":
					$pipespec[$name] = $node->get_attribute("dir");
					break;
				case "blast_bin":
					$pipespec[$name] = $node->get_attribute("dir");
					break;
				case "blastdb":
					$pipespec[$name] = $node->get_attribute("dir");
					break;
				default:
					$pipespec[$name] = $elementText;
					break;
			}

			break;
		case XML_ATTRIBUTE_NODE:
			$value = $node->node_value();
			break;
		case XML_TEXT_NODE:
			$content = rtrim( $node->node_value() );
			if ( !empty($content) )
			{
				$elementText = $content;
			}
			break;
		default:
			break;
	}
}
?>
