# Supplementary material for: Alkahest NuclearBLAST : a user-friendly BLAST management and analysis system
Source: BMC Bioinformatics. 2005 Jun 15;6:147. doi: 10.1186/1471-2105-6-147 (PMC1181624; doi:10.1186/1471-2105-6-147)
Supplement: Additional File 1 — The program, source and full documentation for installation are included. [file 1471-2105-6-147-s1.gz › alkahest-0.7.5/www/button.php]

<?php
ob_start();

$text = $_GET['text'];
$font = 'times';
$size = 12;

$margin = 2;
$width = ImageFontWidth(3) * strlen($text) + 2 * $margin;
$height = ImageFontHeight(3) + 2 * $margin;

$img = ImageCreate( $width, $height );

$white = ImageColorAllocate( $img, 0xff, 0xff, 0xff );
$bgcolor = ImageColorAllocate( $img, 0xa0, 0xa0, 0xc0 );
$black = ImageColorAllocate( $img, 0, 0, 0 );
ImageFilledRectangle( $img, 1, 1, $width-2, $height-2, $bgcolor );

ImageString( $img, 3, $margin, $margin, $text, $black );

ob_end_clean();
header('Content-Type: image/png');
ImagePNG($img);

?>
