# Supplementary material for: Alkahest NuclearBLAST : a user-friendly BLAST management and analysis system
Source: BMC Bioinformatics. 2005 Jun 15;6:147. doi: 10.1186/1471-2105-6-147 (PMC1181624; doi:10.1186/1471-2105-6-147)
Supplement: Additional File 1 — The program, source and full documentation for installation are included. [file 1471-2105-6-147-s1.gz › alkahest-0.7.5/www/index.php]

<?php
# index.php -- main dataset entry viewer for AlkahEST NuclearBLAST
# Copyright (C) 2003 Steve Diener, T.D. Houfek, Sam Kalat
# See additional GPL license information at end of file.

# developer notes
#	-- current program version hard coded in this file
#	-- doesn't do anything intelligent if you have no databases
#	-- should 'ping' databases and see if they are up before offering link


function paint_module_col ($dblist, $module_type, $module_logo_src, $module_name, $module_description) {
	print "<td>";
	print "<img height=64 width=64 src=\"$module_logo_src\">";
	print "<FONT SIZE=+2>$module_name</FONT>";
	print "<br><font size=2>$module_description</font></center>\n";
	print "</td>";;

//	print "<td><center><font size=3 color=#fff84><b>host</b></font></center></td>\n";
//	print "<td><center><font size=3 color=#fff84><b>database</b></font></center></td>\n";


}	// end function


session_start();	   // We start our session.
include('config.php');     // config.php gives us access to readConfig() and
                           // readNBConfig(), both of which extract configuration
                           // parameters from alkahest.xml

// Load up the database list from our selected config file
// $configdir is defined through the above call to config.php
$dblist = readConfig( "$configdir/$alkConfig");

print "<html>\n";
print "<head>\n";
print "<link href=\"alkahest_style.css\" rel=\"stylesheet\" type=\"text/css\">\n";
print "<title>Alkahest WWW interface main page</title>\n";
print "</head>\n";
print "<body>\n";

print "<table>\n";
print "<tr>\n";
print "<td><img src=\"images/working_logo.png\" height=60 width=180></td>\n";
print "<td><img src=\"images/version.png\" height=60 width=60></td>\n";
print "<td>\n";
print "<font size=3>free open source user-friendly web-accessible<br>scalable bioinformatics suite</font>\n";
print "<br><br><font size=4 color=white><b>WWW interface main page</b></font></td>\n";
print "<td width=150><img src=\"images/alkahest_corner.png\"></td>\n";
print "</td></tr>\n";
print "</table>\n";

print "<blockquote>\n";
print "<font size=2>";
print "Listed below are this Alkahest system's databases.  Each database\n";
print "may support one or more Alkahest modules.  Available modules are represented\n";
print "by icons which are explained in greater detail below.  If a database\n";
print "supports a module and is accessible, you can browse its contents by\n";
print "clicking on the appropriate link\n";
print "</font>";
print "</blockquote>";


print "<table align=center width=60%>\n";
print "<tr>\n";
print "<td align=bottom><font size=4 color=white><br><br><br><b>Host</b></td>\n";
print "<td align=bottom><font size=4 color=white><br><br><br><b>DB</b></td>\n";


print "<td width=50><img src=\"images/int_logo.png\" height=50 width=50><br>Interceptor sequence pipeline</td>";
print "<td width=50><img src=\"images/nb_logo.png\" height=50 width=50><br>NuclearBLAST homology search engine</td>";
print "</tr>\n";

print "<tr><td colspan=4><hr></td></tr>\n";


foreach ( $dblist as $db ) {
	print "<tr>\n";
		print "<td><font size=3 color=green><b>$db->hostname</b></font></td>\n";
		print "<td><font size=3 color=green><b>$db->dbname</b></font></td>\n";
		print "<td width=50>\n";
		if ( $db->sequencing ) {
			print "<center>";
			print "<a href=\"interceptor/sequencedb.php?host=$db->hostname&alkDB=$db->databasename$\">";
			print "<img src = \"images/check.png\"></center>";
			print "</a>\n";
		}
		print "</td>\n";
		print "<td width=50>\n";
		if ( $db->blasting ) {
			print "<center>";
			print "<a href=\"nuclearblast/nb_view_job_list.php?alkHost=" . $db->hostname . "&alkDB=" . $db->dbname . "\">";
			print "<center><img src = \"images/check.png\"></center>\n";
		}
		print "</td>\n";
	print "</tr>\n";
}

print "</table>\n";
print "</body></html>\n";

# I commented this out until the Control Center is slightly less experimental  --TDH
# print "<h3>Configure Alkahest</h3>\n";
# print "Use the (currently experimental) <a href=\"controlcenter.php\">Control Center</a><br>";


#---------------------------------------------------------------------------
#This program is free software; you can redistribute it and/or
#modify it under the terms of the GNU General Public License
#as published by the Free Software Foundation; either version
#of the License, or (at your option) any later version.

#This program is distributed in the hope that it will be useful,
#but WITHOUT ANY WARRANTY; without even the implied warranty of
#MERCHANTABILITY or FITNESS FOR A PARTICULAR PURPOSE.  See the
#GNU General Public License for more details.

#You should have received a copy of the GNU General Public License
#along with this program; if not, write to the Free Software
#Foundation, Inc., 59 Temple Place - Suite 330, Boston, MA  02111-1307, USA.

?>
