# Supplementary material for: Alkahest NuclearBLAST : a user-friendly BLAST management and analysis system
Source: BMC Bioinformatics. 2005 Jun 15;6:147. doi: 10.1186/1471-2105-6-147 (PMC1181624; doi:10.1186/1471-2105-6-147)
Supplement: Additional File 1 — The program, source and full documentation for installation are included. [file 1471-2105-6-147-s1.gz › alkahest-0.7.5/www/controlcenter.php]

<?php
ob_start();
include('config.php');
require_once('DB.php');
session_start();
ob_end_flush();

print "<html>";
print "<head>";
print "<title>Alkahest Control Center</title>";
print "<link href=\"alkahest_style.css\" rel=\"stylesheet\" type=\"text/css\">\n";
print "</head>";

print "<body>";

/* Divide this up into sections:
1. Batch jobs: interceptor, nuclearBLAST
2. Raw data: chromats, sequences, BLAST reports, BLAST targets, log files
3. SQL database

Machine config for these:
1. Directories, processors, tool versions
2. Directories
3. Database type, login

Project config:
1. Project settings, email notifications
2. Machine URIs, query incoming data (separate processed vs unprocessed)
3. Machine URIs


Job config:
* Get a project configuration
* Get available unprocessed data
* Decide on a batch machine for each unit of work
* Dispatch
* Get feedback
email notifications


*/
print "<h3>Machine Configuration</h3>";
print "The following machines are set up to receive Alkahest jobs and data:";
print "<table width=620>\n";
print "<tr>\n";
print "  <td class=header colspan=3>hostname (192.168.0.1)<br>EDIT PING DEACTIVATE REMOVE UPDATE SOFTWARE</td>\n";
print "</tr>\n";
print "<tr>\n";
print "  <td class=oddrow>Chromat Data</td>\n";
print "  <td class=oddrow>52% of 11.4 GB used<br>5200 of 102009 chromats processed<br>203 reprocessed</td>\n";
print "  <td class=oddrow>VIEW EDIT REMOVE <br>INTEGRITY CHECK</td>\n";
print "</tr>\n";
print "<tr>\n";
print "  <td class=evenrow>Interceptor</td>\n";
print "  <td class=evenrow>Configured to receive chromats<br>Pipeline version 0.7.41-2</td>\n";
print "  <td class=evenrow>VIEW EDIT REMOVE <br>VIEW LOGS UPDATE PIPELINE (0.7.42-0)</td>\n";
print "</tr>\n";
print "<tr>\n";
print "  <td class=oddrow>Sequence Data</td>\n";
print "  <td class=oddrow>1.105 Gbp stored<br>10,105,988 sequences</td>\n";
print "  <td class=oddrow>VIEW EDIT REMOVE <br>INTEGRITY CHECK</td>\n";
print "</tr>\n";
print "<tr>\n";
print "  <td class=evenrow>NuclearBLAST</td>\n";
print "  <td class=evenrow>Configured to receive BLAST jobs</td>\n";
print "  <td class=evenrow>VIEW EDIT REMOVE <br>INTEGRITY CHECK</td>\n";
print "</tr>\n";
print "<tr>\n";
print "  <td class=oddrow>BLAST reports and targets</td>\n";
print "  <td class=oddrow>54 GB of BLAST reports stored<br>1 million queries to date</td>\n";
print "  <td class=oddrow>VIEW EDIT REMOVE <br>INTEGRITY CHECK</td>\n";
print "</tr>\n";
print "<tr>\n";
print "  <td class=evenrow>SQL server</td>\n";
print "  <td class=evenrow>Configured to receive SQL queries</td>\n";
print "  <td class=evenrow>VIEW EDIT REMOVE <br>INTEGRITY CHECK</td>\n";
print "</tr>\n";
print "</table>\n";

print "ADD MACHINE<br>\n";


print "<h3>Project Configuration</h3>";
print "data sources (incl. integrity check), services, data destinations, databases";

print "<table width=620>\n";
print "  <tr>\n";
print "    <td class=header colspan=3>PROJECT NAME<br>longlonglongass projectdescription</td>\n";
print "  </tr>\n";
print "  <tr>\n";
print "    <td class=oddrow>Overall Settings</td>\n";
print "    <td class=oddrow>Runs automatically: yes<br>Ownership: PasteuriaGroup</td>\n";
print "    <td class=oddrow>EDIT DEACTIVATE PROJECT</td>\n";
print "  </tr>\n";
print "  <tr>\n";
print "    <td class=evenrow>Interceptor</td>\n";
print "    <td class=evenrow>Incoming chromats: /your/directory/here<br>Summary of settings</td>\n";
print "    <td class=evenrow>EDIT SETTINGS</td>\n";
print "  </tr>\n";
print "  <tr>\n";
print "    <td class=oddrow>NuclearBLAST</td>\n";
print "    <td class=oddrow>Incoming sequences: /your/directory/here<br>Summary of settings</td>\n";
print "    <td class=oddrow>EDIT SETTINGS</td>\n";
print "  </tr>\n";
print "</table>\n";

print "<h3>Job Configuration</h3>";
print "job queue, priorities, completion, logs";

print "</body>";
print "</html>";

?>
