# Supplementary material for: Alkahest NuclearBLAST : a user-friendly BLAST management and analysis system
Source: BMC Bioinformatics. 2005 Jun 15;6:147. doi: 10.1186/1471-2105-6-147 (PMC1181624; doi:10.1186/1471-2105-6-147)
Supplement: Additional File 1 — The program, source and full documentation for installation are included. [file 1471-2105-6-147-s1.gz › alkahest-0.7.5/www/pipelinesettings.php]

<?php
include('config.php');

// Can be used for default or project-specific settings.  Contains only the elements
// that make sense to be set on a project by project basis.  Anything that is just a 
// property of the overall pipeline should happen outside of this function.
function printSettingsTable( $pc )
{
	// Begin first table: two columns, intended for fairly wide edit text boxes
        print "<table width=600>\n";

        // SCREEN FILES (same table)
	print "<tr>";
        print "<td class=header colspan=2><center>Screen Files</center></td>\n";
        print "</tr><tr>\n";
        print "<td class=oddrow>Vector file:</td>\n";
        print "<td class=oddrow><input type=text name=vector_file size=48 maxlength=255";
        print " value=\"".$pc->vector_file."\"></td>\n";
        print "</tr><tr>\n";
        print "<td class=evenrow>Contaminant file:</td>\n";
        print "<td class=evenrow><input type=text name=contaminant_file size=48 maxlength=255";
        print " value=\"".$pc->contaminant_file."\"></td>\n";
        print "</tr><tr>\n";
        print "<td class=oddrow>Primer file:</td>\n";
        print "<td class=oddrow><input type=text name=primer_file size=48 maxlength=255";
        print " value=\"".$pc->primer_file."\"></td>\n";
        print "</tr>\n";

        // DATABASE CONFIG (same table)
	print "<tr>";
        print "<td class=header colspan=2><center>Database Configuration</center></td>\n";
        print "</tr><tr>\n";
        print "<td class=oddrow>Database Host<br><i>(default for depositing results; i.e. localhost)</i></td>\n";
        print "<td class=oddrow><input type=text name=database_host size=48 maxlength=255";
        print " value=\"".$pc->database_host."\"></td>\n";
        print "</tr><tr>\n";
        print "<td class=evenrow>Database Name<br><i>(i.e. alkahest)</i></td>\n";
        print "<td class=evenrow><input type=text name=database_name size=48 maxlength=255";
        print " value=\"".$pc->database_name."\"></td>\n";
        print "</tr>\n";

        // CROSSMATCH CONFIG (same table)
	print "<tr>";
        print "<td class=header colspan=4><center>CrossMatch Configuration</center></td>\n";
        print "</tr><tr>\n";
        print "<td class=evenrow>CrossMatch location:<br><i>(if not in \$PATH)</i></td>\n";
        print "<td class=evenrow><input type=text name=xmatch_loc size=48 maxlength=255";
        print " value=\"".$pc->cross_match_location."\"></td>\n";
        print "</tr><tr>\n";
        print "<td class=oddrow>CrossMatch arguments:</td>\n";
        print "<td class=oddrow><input type=text name=xmatch_args size=48 maxlength=255";
        print " value=\"".$pc->cross_match_args."\"></td>\n";
        print "</tr></table>\n";

	// Next table has four columns, used for two columns of checkboxes with their
	// labels
        print "<table width=600>\n";

        // SCREENS ACTIVE (new table)
	print "<tr>";
        print "<td class=header colspan=4><center>Screens Active</center></td>\n";
        print "</tr><tr>\n";
        print "<td class=oddrow width=275>Use vector screen?</td>\n";
        print "<td class=oddrow><input type=checkbox name=use_vector_screen value=yes ";
	if ("yes"==$pc->use_vector_screen) { print "checked "; } print "></td>\n";
        print "<td class=oddrow width=275>Use contaminant screen?</td>\n";
        print "<td class=oddrow><input type=checkbox name=use_contaminant_screen value=yes ";
	if ("yes"==$pc->use_contaminant_screen) { print "checked "; } print "></td>\n";
        print "</tr><tr>\n";
        print "<td class=evenrow>Use polyA screen?<br><i>(takes place after trim)</i></td>\n";
        print "<td class=evenrow><input type=checkbox name=use_polyA_screen value=yes ";
	if ("yes"==$pc->use_polyA_screen) { print "checked "; } print "></td>\n";
        print "<td class=evenrow>Use primer screen?<br><i>(takes place after trim)</i></td>\n";
        print "<td class=evenrow><input type=checkbox name=use_primer_screen value=yes ";
	if ("yes"==$pc->use_primer_screen) { print "checked "; } print "></td>\n";
        print "</tr><tr>\n";
        print "<td class=oddrow>Use trimmer?<br><i>(remove screened bases, low quality)</i></td>\n";
        print "<td class=oddrow><input type=checkbox name=use_trimmer value=yes ";
	if ("yes"==$pc->use_trimmer) { print "checked "; } print "></td>\n";
        print "</tr></table>\n";

	// Next table has four columns as well, but with different expected widths, for small
	// text edit boxes (one or two digits)
        print "<table width=600>\n";

        // SCREEN OPTIONS
        print "<tr>\n";
        print "<td class=header colspan=4><center>Screen Options</center></td>\n";
        print "</tr><tr>\n";
        print "<td class=oddrow width=225>Quality cutoff<br><i>(high quality bases must be this or higher)</i></td>\n";
        print "<td class=oddrow><input type=text name=phred_value_for_HQ_base size=2 ";
        print "value=\"".$pc->phred_value_for_HQ_base."\"></td>\n";
        print "<td class=oddrow width=225>Allowable consecutive bad bases<br><i>(This many bad bases";
        print " in a row will trigger a cut by the trimmer)</i></td>\n";
        print "<td class=oddrow><input type=text name=num_allowable_consecutive_bad_bases size=2 ";
        print "value=\"".$pc->num_allowable_consecutive_bad_bases."\"></td>\n";
        print "</tr></table>\n";

	// Another table!
        // REGEXP OPTIONS
        print "<table width=600><tr>\n";
        print "<td class=header colspan=4><center>Filename Pattern Matching<br>";
        print "<i>(used in recognizing your regular naming convention for chromatograms; ";
        print "this is the order in which these features are expected in the filename)</i></center></td>\n";
        print "</tr><tr>\n";
        print "<td class=oddrow width=225>row</td>\n";
        print "<td class=oddrow><input type=text name=get_row size=2 ";
        print "value=\"".$pc->get_row."\"></td>\n";
        print "<td class=oddrow width=225>column</td>\n";
        print "<td class=oddrow><input type=text name=get_col size=2 ";
        print "value=\"".$pc->get_col."\"></td>\n";
        print "</tr><tr>\n";
        print "<td class=evenrow>plate number</td>\n";
        print "<td class=evenrow><input type=text name=get_plate_number size=2 ";
        print "value=\"".$pc->get_plate_number."\"></td>\n";
        print "<td class=evenrow>offset</td>\n";
        print "<td class=evenrow><input type=text name=get_offset size=2 ";
        print "value=\"".$pc->get_offset."\"></td>\n";
        print "</tr><tr>\n";
        print "<td class=oddrow>direction</td>\n";
        print "<td class=oddrow><input type=text name=get_direction size=2 ";
        print "value=\"".$pc->get_direction."\"></td>\n";
        print "<td class=oddrow>version</td>\n";
        print "<td class=oddrow><input type=text name=get_version size=2 ";
        print "value=\"".$pc->get_version."\"></td>\n";
        print "</tr><tr>\n";
        print "<td class=evenrow>capillary</td>\n";
        print "<td class=evenrow><input type=text name=get_capillary size=2 ";
        print "value=\"".$pc->get_capillary."\"></td>\n";
        print "</tr></table>\n";
}

?>
