# Supplementary material for: Alkahest NuclearBLAST : a user-friendly BLAST management and analysis system
Source: BMC Bioinformatics. 2005 Jun 15;6:147. doi: 10.1186/1471-2105-6-147 (PMC1181624; doi:10.1186/1471-2105-6-147)
Supplement: Additional File 1 — The program, source and full documentation for installation are included. [file 1471-2105-6-147-s1.gz › alkahest-0.7.5/www/allstats.php]

<?php
include_once('../config.php');
require_once('DB.php');

$db = DB::connect( "mysql://$db_username:$db_password@$db_host/$db_name" );
?>

<html>
<head>
<title>AlkahEST All Project Statistics</title>
</head>
<body>

<?php include('page_header.php'); ?>
<h2>All Project Statistics</h2>
<p>
These are summary statistics across all projects entered into the database.
<p>
<?php
$count = 0;
$countSeqHQRaw = 0;
$countSeqHQVec = 0;
$countSeqHQCon = 0;
$countSeqHQTrim = 0;
$query = 'select * from plate';
$result = $db->query($query);

// Construct cutoffs for temporal categories
$thisMonth = date("m");
$month[0] = $thisMonth - 3;
if ( $month[0] < 1 ) $month[0] += 12;

$month[1] = $thisMonth - 2;
if ( $month[1] < 1 ) $month[1] += 12;

$month[2] = $thisMonth - 1;
if ( $month[2] < 1 ) $month[2] += 12;

$month[3] = $thisMonth;

$numCutoffs = 4;
// Week is not grouped with other cutoffs, because it overlaps current month
$weekCutoff = strtotime( "-1 week" );
//echo "LAST WEEK: " . date("Y-m-d", $timeCutoff[0]) . "<br>";
$timeCutoff[0] = mktime( 0, 0, 0, $month[3], 1, date("y") );
$timeCutoff[1] = mktime( 0, 0, 0, $month[2], 1, date("y") );
$timeCutoff[2] = mktime( 0, 0, 0, $month[1], 1, date("y") );
$timeCutoff[3] = mktime( 0, 0, 0, $month[0], 1, date("y") );
//$currentMonth = mktime( 0, 0, 0, date("m"), 15, date("y") );

// Initialize stats arrays
for ($i=0; $i<12; $i++)
{
	$rawMin[$i] = 9999999999;
	$rawAvg[$i] = $rawMax[$i] = 0;

	$vecMin[$i] = 9999999999;
	$vecAvg[$i] = $vecMax[$i] = 0;

	$conMin[$i] = 9999999999;
	$conAvg[$i] = $conMax[$i] = 0;

	$trimMin[$i] = 9999999999;
	$trimAvg[$i] = $trimMax[$i] = 0;
}

// Init time buckets
for ($i=0; $i<6;$i++)
{
	$newChromats[$i] = 0;
	$hqraw[$i] = 0;
	$hqvec[$i] = 0;
	$hqcon[$i] = 0;
	$hqtrim[$i] = 0;
}

while ( $row = $result->fetchRow() )
{
	// These are plates within any project.  Hop from here to seq_plates.
	$plate = $row[0];
	$query = "select * from seq_plate where plate_FK = " . $plate;
	$seqPlateResult = $db->query($query);

	while ( $seqPlateRow = $seqPlateResult->fetchRow() )
	{
		// Each row is a seq_plate.  Need to get from here,
		// to seq_subclone.
		$seqPlate = $seqPlateRow[0];
		$query = "select * from seq_subclone where seq_plate_FK= " . $seqPlate;
		$seqSubcloneResult = $db->query($query);

		$timeStamp = strtotime($seqPlateRow[4]);

		while ( $seqSubcloneRow = $seqSubcloneResult->fetchRow() )
		{
			// Now finally get to the seq_subclone_stats and add them to the total.
			$seqStats = $seqSubcloneRow[6];
			$query = "select * from seq_subclone_stats where seq_subclone_stats_id= " . $seqStats;
			$rawStatsResult = $db->query($query);
			$rawStatsRow = $rawStatsResult->fetchRow();

			for ($i=0; $i<12; $i++)
			{
				if ( $rawStatsRow[$i+1] < $rawMin[$i] ) $rawMin[$i] = $rawStatsRow[$i+1];
				$rawAvg[$i] += $rawStatsRow[$i+1];
				if ( $rawStatsRow[$i+1] > $rawMax[$i] ) $rawMax[$i] = $rawStatsRow[$i+1];
			}
			if ( $rawStatsRow[2] >= 100 ) 
			{
				$countSeqHQRaw++;
				incrementByTime( $hqraw, $timeStamp );	
			}

			$seqStats = $seqSubcloneRow[7];
			$query = "select * from seq_subclone_stats where seq_subclone_stats_id= " . $seqStats;
			$vecStatsResult = $db->query($query);
			$vecStatsRow = $vecStatsResult->fetchRow();

			for ($i=0; $i<12; $i++)
			{
				if ( $vecStatsRow[$i+1] < $vecMin[$i] ) $vecMin[$i] = $vecStatsRow[$i+1];
				$vecAvg[$i] += $vecStatsRow[$i+1];
				if ( $vecStatsRow[$i+1] > $vecMax[$i] ) $vecMax[$i] = $vecStatsRow[$i+1];
			}
			if ( $vecStatsRow[2] >= 100 ) 
			{
				$countSeqHQVec++;
				incrementByTime( $hqvec, $timeStamp );	
			}

			$seqStats = $seqSubcloneRow[8];
			$query = "select * from seq_subclone_stats where seq_subclone_stats_id= " . $seqStats;
			$conStatsResult = $db->query($query);
			$conStatsRow = $conStatsResult->fetchRow();

			for ($i=0; $i<12; $i++)
			{
				if ( $conStatsRow[$i+1] < $conMin[$i] ) $conMin[$i] = $conStatsRow[$i+1];
				$conAvg[$i] += $conStatsRow[$i+1];
				if ( $conStatsRow[$i+1] > $conMax[$i] ) $conMax[$i] = $conStatsRow[$i+1];
			}
			if ( $conStatsRow[2] >= 100 ) 
			{
				$countSeqHQCon++;
				incrementByTime( $hqcon, $timeStamp );	
			}

			$seqStats = $seqSubcloneRow[9];
			$query = "select * from seq_subclone_stats where seq_subclone_stats_id= " . $seqStats;
			$trimStatsResult = $db->query($query);
			$trimStatsRow = $trimStatsResult->fetchRow();

			for ($i=0; $i<12; $i++)
			{
				if ( $trimStatsRow[$i+1] < $trimMin[$i] ) $trimMin[$i] = $trimStatsRow[$i+1];
				$trimAvg[$i] += $trimStatsRow[$i+1];
				if ( $trimStatsRow[$i+1] > $trimMax[$i] ) $trimMax[$i] = $trimStatsRow[$i+1];
			}
			if ( $trimStatsRow[2] >= 100 )
			{
				$countSeqHQTrim++;
				incrementByTime( $hqtrim, $timeStamp );	
			}

			incrementByTime( $newChromats, $timeStamp );

			// Total chromats			
			$count++;
		}
	}
}


// Normalize
for ($i=0; $i<12; $i++)
{
	$rawAvg[$i] = (int)($rawAvg[$i]/$count);
	$vecAvg[$i] = (int)($vecAvg[$i]/$count);
	$conAvg[$i] = (int)($conAvg[$i]/$count);
	$trimAvg[$i] = (int)($trimAvg[$i]/$count);
}

function incrementByTime( &$array, $ts )
{
	global $weekCutoff, $timeCutoff, $numCutoffs;

	if ( $ts > $weekCutoff )
	{
		$array[0]++;
	}
	else
	{
		if ( $ts < $timeCutoff[$numCutoffs-1] )
		{
			$array[5]+=1;
		}
		else
		{
			for ($i=0; $i<$numCutoffs; $i++)
			{
				if ( $ts > $timeCutoff[$i] )
				{
					$array[$i+1]+=1;
					break;
				}
			}
		}
	}
}

function printSubStatRow( $index )
{
	global $tdclass;
	global $rawMin, $rawAvg, $rawMax;
	global $vecMin, $vecAvg, $vecMax;
	global $conMin, $conAvg, $conMax;
	global $trimMin, $trimAvg, $trimMax;

	echo "<td class=$tdclass>$rawMin[$index]</td>\n";
	echo "<td class=$tdclass>$rawAvg[$index]</td>\n";
	echo "<td class=$tdclass>$rawMax[$index]</td>\n";
	echo "<td class=$tdclass>$vecMin[$index]</td>\n";
	echo "<td class=$tdclass>$vecAvg[$index]</td>\n";
	echo "<td class=$tdclass>$vecMax[$index]</td>\n";
	echo "<td class=$tdclass>$conMin[$index]</td>\n";
	echo "<td class=$tdclass>$conAvg[$index]</td>\n";
	echo "<td class=$tdclass>$conMax[$index]</td>\n";
	echo "<td class=$tdclass>$trimMin[$index]</td>\n";
	echo "<td class=$tdclass>$trimAvg[$index]</td>\n";
	echo "<td class=$tdclass>$trimMax[$index]</td>\n";
}

echo "<p>";
echo "<h3>Results by Month</h3>";

echo "<table>";
echo "<tr>";
echo "<td class=header></td>";
echo "<td class=header>Old</td>";
echo "<td class=header>" . date("M", mktime(0,0,0,$month[0],1,date("y"))) . "</td>";
echo "<td class=header>" . date("M", mktime(0,0,0,$month[1],1,date("y"))) . "</td>";
echo "<td class=header>" . date("M", mktime(0,0,0,$month[2],1,date("y"))) . "</td>";
echo "<td class=header>" . date("M", mktime(0,0,0,$month[3],1,date("y"))) . "</td>";
echo "<td class=header>Last Week</td>";
echo "<td class=header>TOTAL</td>";
echo "<td class=header>Fraction of Original</td>";
echo "<td class=header>Fraction screened</td>";
echo "</tr>\n";

$tdclass = "oddrow";
echo "<tr><td class=header>New Chromats</td>";
echo "<td class=$tdclass>$newChromats[5]</td>";
echo "<td class=$tdclass>$newChromats[4]</td>";
echo "<td class=$tdclass>$newChromats[3]</td>";
echo "<td class=$tdclass>$newChromats[2]</td>";
echo "<td class=$tdclass>$newChromats[1]</td>";
echo "<td class=$tdclass>$newChromats[0]</td>";
echo "<td class=$tdclass>$count</td>";
echo "<td class=$tdclass>(n/a)</td>";
echo "<td class=$tdclass>(n/a)</td>";
echo "</tr>\n";

$tdclass = "evenrow";
echo "<tr><td class=header>Sequences of High Quality (Raw)</td>";
echo "<td class=$tdclass>$hqraw[5]</td>";
echo "<td class=$tdclass>$hqraw[4]</td>";
echo "<td class=$tdclass>$hqraw[3]</td>";
echo "<td class=$tdclass>$hqraw[2]</td>";
echo "<td class=$tdclass>$hqraw[1]</td>";
echo "<td class=$tdclass>$hqraw[0]</td>";
echo "<td class=$tdclass>$countSeqHQRaw</td>"; 
$fraction = number_format(100.0 * $countSeqHQRaw / $count, 2);
$scrfraction = 100.0 - $fraction;
echo "<td class=$tdclass>$fraction%</td>";
echo "<td class=$tdclass>" . $scrfraction . "%</td>";
echo "</tr>\n";

$tdclass = "oddrow";
echo "<tr><td class=header>Sequences of High Quality (Vector)</td>";
echo "<td class=$tdclass>$hqvec[5]</td>";
echo "<td class=$tdclass>$hqvec[4]</td>";
echo "<td class=$tdclass>$hqvec[3]</td>";
echo "<td class=$tdclass>$hqvec[2]</td>";
echo "<td class=$tdclass>$hqvec[1]</td>";
echo "<td class=$tdclass>$hqvec[0]</td>";
echo "<td class=$tdclass>$countSeqHQVec</td>";
$fraction = number_format(100.0 * $countSeqHQVec / $count, 2);
$scrfraction = 100.0 - $fraction;
echo "<td class=$tdclass>$fraction%</td>";
echo "<td class=$tdclass>" . $scrfraction . "%</td>";
echo "</tr>";

$tdclass = "evenrow";
echo "<tr><td class=header>Sequences of High Quality (Contaminant)</td>";
echo "<td class=$tdclass>$hqcon[5]</td>";
echo "<td class=$tdclass>$hqcon[4]</td>";
echo "<td class=$tdclass>$hqcon[3]</td>";
echo "<td class=$tdclass>$hqcon[2]</td>";
echo "<td class=$tdclass>$hqcon[1]</td>";
echo "<td class=$tdclass>$hqcon[0]</td>";
echo "<td class=$tdclass>$countSeqHQCon</td> "; 
$fraction = number_format(100.0 * $countSeqHQCon / $count, 2);
$scrfraction = 100.0 - $fraction;
echo "<td class=$tdclass>$fraction%</td>";
echo "<td class=$tdclass>" . $scrfraction . "%</td>";
echo "</tr>";

$tdclass = "oddrow";
echo "<tr><td class=header>Sequences of High Quality (Trimmed)</td>";
echo "<td class=$tdclass>$hqtrim[5]</td>";
echo "<td class=$tdclass>$hqtrim[4]</td>";
echo "<td class=$tdclass>$hqtrim[3]</td>";
echo "<td class=$tdclass>$hqtrim[2]</td>";
echo "<td class=$tdclass>$hqtrim[1]</td>";
echo "<td class=$tdclass>$hqtrim[0]</td>";
echo "<td class=$tdclass>$countSeqHQTrim</td>"; 
$fraction = number_format(100.0 * $countSeqHQTrim / $count, 2);
$scrfraction = 100.0 - $fraction;
echo "<td class=$tdclass>$fraction%</td>";
echo "<td class=$tdclass>" . $scrfraction . "%</td>";
echo "</tr>";

echo "</table>";

echo "<p>";
echo "<h3>Total Subclone Statistics ($count)</h3>";

echo "In each of the following categories the three numbers represent the minimum,";
echo "average, and maximum value across all subclones entered for all projects.";
echo "<p>";
echo "<table>";

echo "<tr>";
echo "<td class=header></td>";
echo "<td class=header colspan=3>Raw Sequence</td>";
echo "<td class=header colspan=3>Vector-screened</td>";
echo "<td class=header colspan=3>Contaminant-screened</td>";
echo "<td class=header colspan=3>Trimmed</td>";
echo "</tr>";

echo "<tr>";
echo "<td class=header></td>";
echo "<td class=header>Min</td>";
echo "<td class=header>Avg</td>";
echo "<td class=header>Max</td>";
echo "<td class=header>Min</td>";
echo "<td class=header>Avg</td>";
echo "<td class=header>Max</td>";
echo "<td class=header>Min</td>";
echo "<td class=header>Avg</td>";
echo "<td class=header>Max</td>";
echo "<td class=header>Min</td>";
echo "<td class=header>Avg</td>";
echo "<td class=header>Max</td>";
echo "</tr>";

$tdclass = "oddrow";
echo "<tr><td class=header>Sequence Length</td>";
printSubStatRow(0);
echo "</tr>";

$tdclass = "evenrow";
echo "<tr><td class=header>HQ nucleotides</td>";
printSubStatRow(1);
echo "</tr>";

$tdclass = "oddrow";
echo "<tr><td class=header>INT Qual</td>";
printSubStatRow(2);
echo "</tr>";

$tdclass = "evenrow";
echo "<tr><td class=header>Mean Quality</td>";
printSubStatRow(3);
echo "</tr>";

$tdclass = "oddrow";
echo "<tr><td class=header>Number HQ regions</td>";
printSubStatRow(4);
echo "</tr>";

$tdclass = "evenrow";
echo "<tr><td class=header>Longest HQ region</td>";
printSubStatRow(5);
echo "</tr>";

$tdclass = "oddrow";
echo "<tr><td class=header>A count</td>";
printSubStatRow(6);
echo "</tr>";

$tdclass = "evenrow";
echo "<tr><td class=header>C count</td>";
printSubStatRow(7);
echo "</tr>";

$tdclass = "oddrow";
echo "<tr><td class=header>T Count</td>";
printSubStatRow(8);
echo "</tr>";

$tdclass = "evenrow";
echo "<tr><td class=header>G Count</td>";
printSubStatRow(9);
echo "</tr>";

$tdclass = "oddrow";
echo "<tr><td class=header>N Count</td>";
printSubStatRow(10);
echo "</tr>";

$tdclass = "evenrow";
echo "<tr><td class=header>X Count</td>";
printSubStatRow(11);
echo "</tr>";

echo "</table>";
?>
<p>


</body>
</html>

<?php
$db->disconnect();
?>
