# Supplementary material for: Alkahest NuclearBLAST : a user-friendly BLAST management and analysis system
Source: BMC Bioinformatics. 2005 Jun 15;6:147. doi: 10.1186/1471-2105-6-147 (PMC1181624; doi:10.1186/1471-2105-6-147)
Supplement: Additional File 1 — The program, source and full documentation for installation are included. [file 1471-2105-6-147-s1.gz › alkahest-0.7.5/www/scripts.php]

<?php
include('../config.php');
require_once('DB.php');

?>

<html>
<head>
<title>AlkahEST support scripts</title>
</head>
<body>

<h2>Generic FASTA manipulation</h2>

<h3>divideFASTA.plx</h3>
version 0.1

<h3>quickFASTA.plx</h3>
version 0.1

<h3>ShaveFASTA.plx</h3>
<strong>Usage:</strong> <pre>
ShaveFASTA.plx -s sequencefile -q qualityfile -o outputsequencefile
  -x outputqualityfile [ -p phredcutoff ] [ -b badbasecutoff ]
  [ -g minconsecutivegoodbases ] [ -v ]</pre>
<strong>Description:</strong>
ShaveFASTA performs the Shave trimming operation on a sequence file with associated quality information.  The Shave algorithm will return a subset of the input sequence that meets the following criteria:
<ul>
<li>There must be at least 25 consecutive high quality bases</li>
<li>No stretch of 20 consecutive bad bases can be included</li>
</ul>
If more than one subset meets these criteria, the one with the higher total number of good bases is returned.  If there is a tie, the longer of the two is returned, and if there is still a tie, the first is returned.  (This will be rare.)
<p>
Setting the phred cutoff determines the threshold for what is considered a good base, in phred quality units.  The default is 20.
<p>
Setting the bad base cutoff alters the length of consecutive bad bases that is considered unacceptable (and triggers a sequence cut).  The default is 20.
<p>
The minimum consecutive good bases value may also be altered by the user, and defaults to 25.
<p>
For verbose output to STDOUT, use the -v option.  This will allow you to see side-by-side the original and trimmed sequences to verify that the trim operation is working the way you want it to.
<p>
<strong>Example:</strong>
<pre>
ShaveFASTA.plx -s all.seq -q all.seq.qual -o trimmedseq -x trimmedqual
</pre>

<h3>TimeLogic Interaction Scripts</h3>

dc_submit_large.plx
dc_xml.plx

<h3>Troubleshooting</h3>

If the perl interpreter is not found, run scripts by invoking perl directly, i.e.:
<pre>
perl scriptName.plx
</pre>

If you receive messages of the following sort when running AlkahEST scripts:
<blockquote>
Can't locate Bio/Seq.pm in @INC (@INC contains: /usr/lib/perl5/5.6.1/i386-linux /usr/lib/perl5/5.6.1 /usr/lib/perl5/site_perl/5.6.1/i386-linux /usr/lib/perl5/site_perl/5.6.1 /usr/lib/perl5/site_perl/5.6.0 /usr/lib/perl5/site_perl /usr/lib/perl5/vendor_perl/5.6.1/i386-linux /usr/lib/perl5/vendor_perl/5.6.1 /usr/lib/perl5/vendor_perl .) at scripts/dc_submit_large.plx line 14.
</blockquote>
then AlkahEST is unable to locate BioPerl.  There are similar messages for other missing Perl modules, such as XML::Writer.
<p>
The fastest way to install a missing Perl module with a networked machine is to use CPAN.
<pre>
# perl -MCPAN -e shell
cpan> install Bio::Seq
</pre>
This is an automated procedure and may attempt to install dependent packages.  You may prefer to download and install packages in a more old-fashioned manner if this gives you any trouble.  Ideally you will want to install packages as root, but this may not be necessary.


</body>
</html>
