# Supplementary material for: Alkahest NuclearBLAST : a user-friendly BLAST management and analysis system
Source: BMC Bioinformatics. 2005 Jun 15;6:147. doi: 10.1186/1471-2105-6-147 (PMC1181624; doi:10.1186/1471-2105-6-147)
Supplement: Additional File 1 — The program, source and full documentation for installation are included. [file 1471-2105-6-147-s1.gz › alkahest-0.7.5/www/sessionizer.php]

<?php

function get_www_arg($session_var_name) {
	// a definition via POST will override a definition via GET which in turn overrides 
	// a definition in $_SESSION.
	$session_var_value = $_SESSION["$session_var_name"];
	if (isset($_GET["$session_var_name"])) { $session_var_value = $_GET["$session_var_name"]; }
	if (isset($_POST["$session_var_name"])) { $session_var_value = $_POST["$session_var_name"]; }	
	return $session_var_value;
}


function sessionize_var2($session_var_value, $session_var_name, $default) {

// $session_var_value	value of the parameter that the calling script got from GET or POST

// There are two possibilites:
if ($session_var_value != "")			// The parameter is coming through POST, which it only 
						// does before it is promptly promoted to a session variable.
						// That is, the user *just* selected the parameter.
{
	setcookie("$session_var_name", $session_var_value);	// In this case we store config file name in a cookie
}
else {	// The parameter is not supplied by POST.

	// Get the preferred config file from a cookie, if available.  If the cookie
	// doesn't exist, create one with the default config file
	
	if (isset($_COOKIE[$session_var_name]))	 // i.e. if the user has at *some* time selected a config file
	{
		$session_var_value = $_COOKIE[$session_var_name]; //
	} else if ($_SESSION[$session_var_name]) {
		return $session_var_value;
	}
	else {
		if ($default != "") {                         			// i.e. if the user has not made any selection
			$session_var_value=$default;					// we give him a  default.
			setcookie("$session_var_name", $session_var_value); 	// and set his cookie. 
		} else {
			return "";
		}
	}
}

$_SESSION["$session_var_name"] = $session_var_value;	// We can now be certain that we have some value for the parameter.
							// And in any case we want to register $alkConfig as a session variable.
							// (I wonder if you could avoid it in the case where the user has at *some*
							// time selected a config file, to any advantage).
return $session_var_value;
}

?>
