# Supplementary material for: Alkahest NuclearBLAST : a user-friendly BLAST management and analysis system
Source: BMC Bioinformatics. 2005 Jun 15;6:147. doi: 10.1186/1471-2105-6-147 (PMC1181624; doi:10.1186/1471-2105-6-147)
Supplement: Additional File 1 — The program, source and full documentation for installation are included. [file 1471-2105-6-147-s1.gz › alkahest-0.7.5/www/configwizard.php]

<?php
ob_start();
include('config.php');
include('pipelinesettings.php');
require_once('DB.php');
session_start();
ob_end_flush();

// Get the config file from POST, or session variable, if possible
$confEditFile = $_POST['configfile'];
if ( $confEditFile != "" )
{	
	$dblist = readConfig( "$configdir/$confEditFile");
	$_SESSION['configfile'] = $confEditFile;
	$_SESSION['databaselist'] = $dblist;
}
else
{
	$confEditFile = $_SESSION['configfile'];
	$dblist = $_SESSION['databaselist'];
	getMainConfig();
}

$pc = $_SESSION['pipeconfig'];
$projectList = $_SESSION['pipeprojects'];

$action = $_POST['action'];

print "<html>";
print "<head>";
print "<title>Alkahest Configuration File Wizard</title>";
print "</head>";

print "<body>";

/*
print "SEK DEBUGGING:<br>\n";
print "\$_POST:<br>\n";
foreach ( $_POST as $x => $y )
{
	print "$x $y <br>\n";
}
print "<p>";
print "\$_SESSION:<br>\n";
foreach ( $_SESSION as $x => $y )
{
	print "$x $y <br>\n";
}*/
/*
print "<p>Project List:<br>\n";
foreach( $projectList as $p )
{
	$arr = get_object_vars($p);
	foreach ( $arr as $somekey => $somevar )
	{
		print "$somekey => $somevar <br>\n";	
	}
}*/

if ( $confEditFile == ""  )
{
	// Just arriving, set the config file to edit
	chooseConfigFile();
}
else
{	
	switch ( $action )
	{
		case "insert_db":
		case "edit_db":
			storeSettings();
			databaseForm();
			break;
		case "edit_project":
		case "clone_project":
		case "insert_project":
			storeSettings();
			projectForm();
			break;
		default:
			displayMainConfig();
			break;
	}
}

print "</body>\n";
print "</html>\n";


function storeSettings()
{
	global $pc;
	global $projectList;

	$pc->mailbox_dirs = $_POST['mailbox_dir'];	
	$pc->problem_dir = $_POST['problem_dir'];
	$pc->vector_file = $_POST['vector_file'];
	$pc->contaminant_file = $_POST['contaminant_file'];
	$pc->primer_file = $_POST['primer_file'];

	$pc->database_host = $_POST['database_host'];
	$pc->database_name = $_POST['database_name'];

	$pc->cross_match_location = $_POST['xmatch_loc'];
	$pc->cross_match_args = $_POST['xmatch_args'];

	$pc->use_vector_screen = $_POST['use_vector_screen'];
	$pc->use_contaminant_screen = $_POST['use_contaminant_screen'];
	$pc->use_polyA_screen = $_POST['use_polyA_screen'];
	$pc->use_primer_screen = $_POST['use_primer_screen'];
	$pc->use_trimmer = $_POST['use_trimmer'];

	$pc->phred_value_for_HQ_base = $_POST['phred_value_for_HQ_base'];
	$pc->num_allowable_consecutive_bad_bases = $_POST['num_allowable_consecutive_bad_bases'];

	$pc->get_row = $_POST['get_row'];
	$pc->get_col = $_POST['get_col'];
	$pc->get_plate_number = $_POST['get_plate_number'];
	$pc->get_offset = $_POST['get_offset'];
	$pc->get_direction = $_POST['get_direction'];
	$pc->get_version = $_POST['get_version'];
	$pc->get_capillary = $_POST['get_capillary'];
}

function getMainConfig()
{
	global $pc;
	global $projectList;
	global $configdir;
	global $confEditFile;

	unset( $pc );
	unset( $projectList );
	readPipelineConfig("$configdir/$confEditFile", $pc, $projectList);
	$_SESSION['pipeconfig'] = $pc;
	$_SESSION['pipeprojects'] = $projectList;
}

function databaseForm()
{
	print "<h3>Edit Database Parameters</h3>\n";
}

function projectForm()
{
	print "<h3>Edit Project Settings</h3>\n";
}

function displayMainConfig()
{
	global $pc;
	global $projectList;
	global $confEditFile;
	global $dblist;

	print "<h3>Step Two : Edit Configuration</h3>\n";
	print "You chose <strong>$confEditFile</strong> to edit or to use as a starting template.\n";
	print "Set the values to your preferences and choose whether to overwrite ";
	print "the file $confEditFile or save under a different name.\n";
	print "<p>\n";

	if ( $confEditFile == "alkahest.xml" )
	{
		print "WARNING: alkahest.xml is the DEFAULT configuration file, it is ";
		print "recommended that you save these preferences under a new name,\n";
		print "unless you intend to set defaults for the system.\n";
	}
	
	print "<form action=\"configwizard.php\" method=POST>\n";
	print "<table width=600>\n";	
	print "<tr>\n";
	print "<td class=inverse><strong>Alkahest Global Settings</strong></td>\n";
	print "</tr>\n";
	print "<tr>\n";
	
	print "<td>\n";

	print "<table width=600>\n";
	print "<tr>\n";
	print "<td class=header colspan=8><center>Databases<br>";
	print "<i>(running on this server or LAN machines accessible from this server)</center></i></td>\n";
	print "</tr>\n";
	print "<tr>\n";
	print "<td class=header>Host</td>\n";
	print "<td class=header>Name</td>\n";
	print "<td class=header>Server</td>\n";
	print "<td class=header>Port</td>\n";
//	print "<td class=header>User</td>\n";
	//print "<td class=header>Password</td>\n";
	print "<td class=header>Interceptor</td>\n";
	print "<td class=header>nuclearBLAST</td>\n";
	print "<td class=header>whiteboard</td>\n";
	print "<td class=header>Operations</td>\n";
	print "</tr>\n";

	$i = 0;
	foreach ( $dblist as $db )
	{
		$i++;
		print "<tr>\n";
		if ( $i & 1 ) { $tdclass = "evenrow"; } else { $tdclass = "oddrow"; }
		print "<td class=$tdclass>".$db->hostname."</td>\n";
		print "<td class=$tdclass>".$db->dbname."</td>\n";
		print "<td class=$tdclass>".$db->dbtype."</td>\n";
		print "<td class=$tdclass>".$db->port."</td>\n";
//		print "<td class=$tdclass>".$db->dbuser."</td>\n";
	//	print "<td class=$tdclass>".$db->dbpasswd."</td>\n";
		print "<td class=$tdclass>".($db->sequencing?'yes':'no')."</td>\n";
		print "<td class=$tdclass>".($db->blasting?'yes':'no')."</td>\n";
		print "<td class=$tdclass>".($db->annotations?'yes':'no')."</td>\n";
		print "<td class=$tdclass>";
		print "<input type=image value=edit_db name=action src=\"button.php?text=Edit\"> ";
		print "<input type=image value=delete_db name=action src=\"button.php?text=Delete\"> ";
		print "</td>\n";
		print "</tr>\n";
	}
	print "<tr><td class=header colspan=5>\n";
	print "<input type=image value=insert_db name=action src=\"button.php?text=Insert+Database\">\n";
	print "</td></tr>\n";
	print "</table>\n";
	print "</td>\n";
	print "</tr>\n";

	// One row of the top-level table for the title of this section
	print "<tr>\n";
	print "<td class=inverse><strong>Interceptor Master Settings (sequence pipeline)</strong><br>";
	print "<i>(these cannot be overridden by project settings)</i></td>\n";
	print "</tr>\n";

	// STANDARD PATHS
	// Table with two columns for better alignment, for directories
	print "<tr><td>\n";
	print "<table width=600></tr>\n";
	print "<td class=header colspan=2><center>Standard Paths</center></td>\n";
	print "</tr><tr>\n";
	print "<td class=oddrow>Mailbox directories:<br><i>(comma-separated list)</i></td>\n";
	print "<td class=oddrow><input type=text name=mailbox_dir ";
	print "value=\"".$pc->mailbox_dirs."\" size=48 maxlength=255></td>\n";
	print "</tr><tr>\n";
	print "<td class=evenrow>Problems directory:</td>\n";
	print "<td class=evenrow><input type=text name=problem_dir size=48 maxlength=255";
	print " value=\"".$pc->problem_dir."\"></td>\n";
	print "</tr></table>\n";
	print "</td></tr>\n";

	// One row of the top-level table for the title of this section
	print "<tr>\n";
	print "<td class=inverse><strong>Interceptor DEFAULT Settings (sequence pipeline)</strong><br>";
	print "<i>(changes here will apply to all projects except where overridden)</i></td>\n";
	print "</tr>\n";

	// For clarity, and more importantly for reuse with project-specific overrides, make
	// this table in an external subroutine
	print "<tr><td>\n";
	printSettingsTable( $pc );
	print "</td></tr>\n";

	print "<tr>\n";
	print "<td class=inverse><strong>Interceptor PROJECT-SPECIFIC Settings (sequence pipeline)</strong></td>\n";
	print "</tr>\n";

	print "<tr><td>\n";
	print "<table width=600>\n";
        print "<tr>\n";
        print "<td class=header>Name</td>\n";
        print "<td class=header>Description</td>\n";
        print "<td class=header>Types</td>\n";
        print "<td class=header>Operations</td>\n";
        print "</tr>\n";

	$i = 0;
	foreach ( $projectList as $p )
	{
		if ( $i & 1 ) { $tdclass = "evenrow"; } else { $tdclass = "oddrow"; }
		print "<tr>\n";
		print "<td class=$tdclass>".$p->project_name."</td>";
		print "<td class=$tdclass>".$p->project_description."</td>";
		print "<td class=$tdclass>".$p->project_types."</td>";
		print "<td class=$tdclass>";
		print "<input type=image name=action value=edit_project src=\"button.php?text=Edit\"> ";
		print "<input type=image name=action value=delete src=\"button.php?text=Delete\"> ";
		print "<input type=image name=action value=clone_project src=\"button.php?text=Clone\"> ";
		print "</td>";
		print "</tr>\n";
		$i++;
	}
        print "<td class=header colspan=4>\n";
	print "<input type=image value=insert_project src=\"button.php?text=Insert+Project\"> ";
	print "</td>";
	print "</table>\n";
	print "</td></tr>\n";

	print "<tr>\n";
	print "<td class=inverse><strong>NuclearBLAST Settings (analysis)</strong></td>\n";
	print "</tr>\n";
	print "<tr>\n";
	print "<td class=header>(under construction)</td>\n";
	print "</tr>\n";

	print "<tr>\n";
	print "<td class=inverse><strong>Whiteboard Settings (annotation)</strong></td>\n";
	print "</tr>\n";
	print "<tr>\n";
	print "<td class=header>(under construction)</td>\n";
	print "</tr>\n";

	print "</table>\n";	

	print "<h3>Step Three : Save Configuration</h3>\n";
	print "Saved files will be placed in the Alkahest configuration directory. ";
	print "If you wish to copy this file for your records, or perhaps to directly transfer ";
	print "to another Alkahest machine, look in \$ALKAHEST_ROOT/config. <p>";
	print "You may save over the existing file or choose a new name.<p>";
	print "NOTE!  You must begin the file with \"alkahest\" and end it with \".xml\"<br>";
	print "<input type=text name=save_as size=24 maxlength=255 value=$confEditFile>\n";
	print "<input type=submit value=\"Save\" name=action>\n";

	print "</form>\n";
}

function chooseConfigFile()
{
        print "<h3>Step One : Choose a Config File</h3>\n";
        print "With this wizard you may create a new configuration file or edit ";
        print "an existing file.  Since new files are cloned from existing file, \n";
        print "in either case you must choose an existing file here.\n";

        print "In the next stages you will be able to choose whether to save your changes ";
        print "to an existing file or to a new one.\n";

        print "<form method=POST action=\"configwizard.php\">\n";
        print "<select name=configfile size=4>\n";
        exec('cd '.$alkahest_root.'/config ; ls alkahest*xml', $config_files);
        for ( $i=0; $i<count($config_files); $i++ )
        {
                echo "<option>" . $config_files[$i] . "\n";
        }
        print "</select><br>\n";
        print "<input type=submit value=\"Load Config\">\n";
        print "</form>\n";

}

?>
