# Supplementary material for: Alkahest NuclearBLAST : a user-friendly BLAST management and analysis system
Source: BMC Bioinformatics. 2005 Jun 15;6:147. doi: 10.1186/1471-2105-6-147 (PMC1181624; doi:10.1186/1471-2105-6-147)
Supplement: Additional File 1 — The program, source and full documentation for installation are included. [file 1471-2105-6-147-s1.gz › alkahest-0.7.5/www/help.php]

<?php
include('config.php');
require_once('DB.php');
?>
<html>
<head>
<title>AlkahEST Help Page</title>
</head>

<body>
<?php include('page_header.php'); ?>

<h3>Database Troubleshooting</h3>

<ul>
<li>Check config.php<br>
Make sure the database location, user, and password are correct.  On a default installation AlkahEST guesses that the database is running on the same machine as the web server (localhost), with user root and no password.
</li>
<li>Check your database installation<br>
AlkahEST uses a database abstraction layer, but is tested and normally expected to be run in conjunction with <a href="http://www.mysql.com">MySQL</a>.  This section of troubleshooting assumes you have selected MySQL; for other databases you will need to consult their documentation for assistance.<br>
Check that the MySQL daemon is running: <br>
# ps ax | grep mysql <br>
This command should return several processes.  If it does not, then MySQL may not be running, and will need to be launched, typically with safe_mysqld.<br>

</li>
</ul>

</body>
</html>
