# Supplementary material for: Alkahest NuclearBLAST : a user-friendly BLAST management and analysis system
Source: BMC Bioinformatics. 2005 Jun 15;6:147. doi: 10.1186/1471-2105-6-147 (PMC1181624; doi:10.1186/1471-2105-6-147)
Supplement: Additional File 1 — The program, source and full documentation for installation are included. [file 1471-2105-6-147-s1.gz › alkahest-0.7.5/www/interceptor/projectstats.php]

<?php
session_start();
$alkConfig = $_SESSION['alkConfig'];

include_once('../config.php');
require_once('DB.php');

// Load up the database list from our selected config file
$dblist = readConfig( "$configdir/$alkConfig");

$database = $_SESSION['database'];
$host = $_SESSION['hostname'];
$project = $_GET['project'];

$match = false;

foreach ( $dblist as $db )
{
        if ( ($db->hostname == $host) && ($db->dbname == $database) )
        {
                $match = true;
                break;
        }
}

if ( $match == false )
{
        die ("Project $project on host $host not found.\n");
}


$toggle = 0;
// Build a string based on the username, password, etc. specified
// from the config file
$cnct = $db->dbtype."://".$db->dbuser.":".$db->dbpasswd;
$cnct = $cnct . "@".$db->hostname."/".$db->dbname;

// Open a connection to the database, and verify it.
$dbhandle = DB::connect( $cnct );
if (DB::isError($dbhandle))
{
        print "Unable to connect to the database (";
        print $db->hostname . "); check configuration file and database.";
        die ();
}

print "<html>\n";
print "<head>\n";
print "<title>Alkahest Project Statistics</title>\n";
print "<link href=\"../alkahest_style.css\" rel=\"stylesheet\" type=\"text/css\">\n";
print "</head>\n";
print "<body>\n";

print "<h2>Project Statistics</h2>\n";
print "<p>\n";

// Get the (numerical) project ID from the project name, to make it easier to 
// match up which plates belong to this project.
$query = "select project_PK from project where name = '$project'";
$result = $dbhandle->query($query);
$row = $result->fetchRow(DB_FETCHMODE_ASSOC);
$projectID = $row['project_PK']; 

$totalSeqs = 0;
$totalGoldSeqs = 0;
$totalNucs = 0;
$plateCount=0;

// Construct cutoffs for temporal categories
$thisMonth = date("m");
$month[0] = $thisMonth - 3;
if ( $month[0] < 1 ) $month[0] += 12;

$month[1] = $thisMonth - 2;
if ( $month[1] < 1 ) $month[1] += 12;

$month[2] = $thisMonth - 1;
if ( $month[2] < 1 ) $month[2] += 12;

$month[3] = $thisMonth;

$numCutoffs = 4;
// Week is not grouped with other cutoffs, because it overlaps current month
$weekCutoff = strtotime( "-1 week" );
//print "LAST WEEK: " . date("Y-m-d", $timeCutoff[0]) . "<br>";
$timeCutoff[0] = mktime( 0, 0, 0, $month[3], 1, date("y") );
$timeCutoff[1] = mktime( 0, 0, 0, $month[2], 1, date("y") );
$timeCutoff[2] = mktime( 0, 0, 0, $month[1], 1, date("y") );
$timeCutoff[3] = mktime( 0, 0, 0, $month[0], 1, date("y") );
//$currentMonth = mktime( 0, 0, 0, date("m"), 15, date("y") );

// Initialize stats arrays
$rawMin['num_As']=999999999;
$rawMin['num_Ts']=999999999;
$rawMin['num_Gs']=999999999;
$rawMin['num_Cs']=999999999;
$rawMin['num_Ns']=999999999;
$rawMin['total_high_quality']=999999999;
$rawMin['total_nucleotides']=999999999;
$rawMin['total_quality']=999999999;
$rawMin['total_vector']=999999999;
$rawMin['total_contaminated']=999999999;
$rawMin['total_trimmed']=999999999;
$rawMin['total_primer']=999999999;
$rawMin['total_polyA']=999999999;
$rawMin['num_sequences']=999999999;
$rawMin['num_gold_sequences']=999999999;
$rawMin['num_vector_sequences']=999999999;
$rawMin['num_contaminated_sequences']=999999999;
$rawMin['num_poor_sequences']=999999999;
// This one is added above and beyond the stats object
$rawMin['mean_quality']=999999999;

$rawMax['num_As']=$rawAvg['num_As']=0;
$rawMax['num_Ts']=$rawAvg['num_Ts']=0;
$rawMax['num_Gs']=$rawAvg['num_Gs']=0;
$rawMax['num_Cs']=$rawAvg['num_Cs']=0;
$rawMax['num_Ns']=$rawAvg['num_Ns']=0;
$rawMax['total_high_quality']=$rawAvg['total_high_quality']=0;
$rawMax['total_nucleotides']=$rawAvg['total_nucleotides']=0;
$rawMax['total_quality']=$rawAvg['total_quality']=0;
$rawMax['total_vector']=$rawAvg['total_vector']=0;
$rawMax['total_contaminated']=$rawAvg['total_contaminated']=0;
$rawMax['total_trimmed']=$rawAvg['total_trimmed']=0;
$rawMax['total_primer']=$rawAvg['total_primer']=0;
$rawMax['total_polyA']=$rawAvg['total_polyA']=0;
$rawMax['num_sequences']=$rawAvg['num_sequences']=0;
$rawMax['num_gold_sequences']=$rawAvg['num_gold_sequences']=0;
$rawMax['num_vector_sequences']=$rawAvg['num_vector_sequences']=0;
$rawMax['num_contaminated_sequences']=$rawAvg['num_contaminated_sequences']=0;
$rawMax['num_poor_sequences']=$rawAvg['num_poor_sequences']=0;
$rawMax['mean_quality']=$rawAvg['mean_quality']=0;

// Init time buckets
for ($i=0; $i<6;$i++)
{
	$newChromats[$i] = 0;
	$hqraw[$i] = 0;
}

$query = "select seq_set_stats.*,seq_plate.arrival_time from seq_set_stats,seq_plate,plate,project where ";
$query .= "seq_set_stats.seq_set_stats_PK = seq_plate.seq_set_stats_FK and ";
$query .= "seq_plate.plate_FK=plate.plate_PK and plate.project_FK=project.project_PK and ";
$query .= "project.name=\"$project\"";
$result = $dbhandle->query($query);
while ( $row = $result->fetchRow(DB_FETCHMODE_ASSOC) )
{
	reset( $rawAvg );
	while( list($property,$value) = each($rawAvg))
	{
		// Special handling for mean quality : don't want to accidentally set anything here; this is
		// a danger since the property isn't set yet, and therefore comes across as a zero, ruining the minimum
		if ( $property == "mean_quality" ) { continue; }

		if ( $row[$property] < $rawMin[$property] ) $rawMin[$property] = $row[$property];
		$rawAvg[$property] += $row[$property];
		if ( $row[$property] > $rawMax[$property] ) $rawMax[$property] = $row[$property];
	}

	$plateCount++;
	$totalSeqs += $row['num_sequences'];
	$totalNucs += $row['total_nucleotides'];
	$totalGoldSeqs += $row['num_gold_sequences'];

	// Special handling for mean quality, which needs to use the total_quality and the
	// total_nucleotides for a single plate to make any sense
	$mean_quality_this_plate = $row['total_quality'] / $row['total_nucleotides'];
	if ( $mean_quality_this_plate < $rawMin['mean_quality'] ) $rawMin['mean_quality'] = $mean_quality_this_plate;
	if ( $mean_quality_this_plate > $rawMax['mean_quality'] ) $rawMax['mean_quality'] = $mean_quality_this_plate;
	
	$timeStamp = strtotime($row['arrival_time']);
	incrementByTime( $newChromats, $timeStamp, $row['num_sequences'] );
	incrementByTime( $hqraw, $timeStamp, $row['num_gold_sequences'] );
}

// Remember totals before taking average
reset( $rawAvg );
while( list($property,$value) = each($rawAvg))
{
	$statsTotal[$property] = $value;
}
$statsTotal['mean_quality'] = $statsTotal['total_quality'] / $statsTotal['total_nucleotides'];

// Normalize 
reset( $rawAvg );
while( list($property,$value) = each($rawAvg))
{
	$rawAvg[$property] = (int)($rawAvg[$property]/$plateCount);
}

// Special handling for anything that was already an average and shouldn't be divided
$rawAvg['mean_quality'] = $statsTotal['mean_quality'];

function incrementByTime( &$array, $ts, $amount )
{
	global $weekCutoff, $timeCutoff, $numCutoffs;

	if ( $ts > $weekCutoff )
	{
		$array[0]+=$amount;
	}
	else
	{
		if ( $ts < $timeCutoff[$numCutoffs-1] )
		{
			$array[5]+=$amount;
		}
		else
		{
			for ($i=0; $i<$numCutoffs; $i++)
			{
				if ( $ts > $timeCutoff[$i] )
				{
					$array[$i+1]+=$amount;
					break;
				}
			}
		}
	}
}

function printSubStatRowWithPercent( $index, $outOf )
{
	global $tdclass;
	global $rawMin, $rawAvg, $rawMax, $statsTotal;

	print "<td class=$tdclass>$rawMin[$index]</td>\n";
	print "<td class=$tdclass>$rawAvg[$index]</td>\n";
	print "<td class=$tdclass>$rawMax[$index]</td>\n";
	print "<td class=$tdclass>$statsTotal[$index] (";
	print number_format(100.0 * $statsTotal[$index] / $outOf,2);
	print "%)</td>\n";
}

function printSubStatRow( $index )
{
	global $tdclass;
	global $rawMin, $rawAvg, $rawMax, $statsTotal;

	print "<td class=$tdclass>$rawMin[$index]</td>\n";
	print "<td class=$tdclass>$rawAvg[$index]</td>\n";
	print "<td class=$tdclass>$rawMax[$index]</td>\n";
	print "<td class=$tdclass>$statsTotal[$index]</td>\n";
}

function printSubStatRowSum( $index0, $index1 )
{
	global $tdclass;
	global $rawMin, $rawAvg, $rawMax, $statsTotal;

	print "<td class=$tdclass>".($rawMin[$index0]+$rawMin[$index1])."</td>\n";
	print "<td class=$tdclass>".($rawAvg[$index0]+$rawAvg[$index1])."</td>\n";
	print "<td class=$tdclass>".($rawMax[$index0]+$rawMax[$index1])."</td>\n";
	print "<td class=$tdclass>".($statsTotal[$index0]+$statsTotal[$index1])."</td>\n";
}

function printStatRowAverage( $index )
{
	global $tdclass;
	global $rawMin, $rawAvg, $rawMax, $statsTotal;

	print "<td class=$tdclass>".number_format($rawMin[$index],2)."</td>\n";
	print "<td class=$tdclass>".number_format($rawAvg[$index],2)."</td>\n";
	print "<td class=$tdclass>".number_format($rawMax[$index],2)."</td>\n";
	print "<td class=$tdclass>".number_format($statsTotal[$index],2)."</td>\n";
}

function toggleRow()
{
	global $tdclass;

	if ( $tdclass == "oddrow" ) { $tdclass = "evenrow"; }
	else { $tdclass = "oddrow"; }
}

print "<p>";
print "<h3>Plates and Sequences by Month</h3>";

print "<table>";
print "<tr>";
print "<td class=header></td>";
print "<td class=header>Old</td>";
print "<td class=header>" . date("M", mktime(0,0,0,$month[0],1,date("y"))) . "</td>";
print "<td class=header>" . date("M", mktime(0,0,0,$month[1],1,date("y"))) . "</td>";
print "<td class=header>" . date("M", mktime(0,0,0,$month[2],1,date("y"))) . "</td>";
print "<td class=header>" . date("M", mktime(0,0,0,$month[3],1,date("y"))) . "</td>";
print "<td class=header>Last Week</td>";
print "<td class=header>TOTAL</td>";
print "<td class=header>Fraction of Original</td>";
print "<td class=header>Fraction screened</td>";
print "</tr>\n";

$tdclass = "oddrow";
print "<tr><td class=header>New Chromatograms</td>";
print "<td class=$tdclass>$newChromats[5]</td>";
print "<td class=$tdclass>$newChromats[4]</td>";
print "<td class=$tdclass>$newChromats[3]</td>";
print "<td class=$tdclass>$newChromats[2]</td>";
print "<td class=$tdclass>$newChromats[1]</td>";
print "<td class=$tdclass>$newChromats[0]</td>";
print "<td class=$tdclass>$totalSeqs</td>";
print "<td class=$tdclass>(n/a)</td>";
print "<td class=$tdclass>(n/a)</td>";
print "</tr>\n";

$tdclass = "evenrow";
print "<tr><td class=header>Gold Sequences</td>";
print "<td class=$tdclass>$hqraw[5]</td>";
print "<td class=$tdclass>$hqraw[4]</td>";
print "<td class=$tdclass>$hqraw[3]</td>";
print "<td class=$tdclass>$hqraw[2]</td>";
print "<td class=$tdclass>$hqraw[1]</td>";
print "<td class=$tdclass>$hqraw[0]</td>";
print "<td class=$tdclass>$totalGoldSeqs</td>"; 
$fraction = number_format(100.0 * $totalGoldSeqs / $totalSeqs, 2);
$scrfraction = 100.0 - $fraction;
print "<td class=$tdclass>$fraction%</td>";
print "<td class=$tdclass>" . $scrfraction . "%</td>";
print "</tr>\n";

print "</table>";

print "<p>";
print "<h3>Total Plate Statistics ($plateCount)</h3>";

print "In each of the following categories the three numbers represent the minimum,";
print "average, and maximum value across all subclones entered for this project.";
print "<p>";
print "<table>";

print "<tr>";
print "<td class=header></td>";
print "<td class=header colspan=3>Nucleotide Statistics<br>(per plate)</td>";
print "<td class=header>Nucleotide Statistics<br>(entire project)</td>";
print "</tr>";

print "<tr>";
print "<td class=header></td>";
print "<td class=header>Min</td>";
print "<td class=header>Avg</td>";
print "<td class=header>Max</td>";
print "<td class=header></td>";
print "</tr>";

$tdclass = "oddrow";
print "<tr><td class=header>Total Nucleotides</td>";
printSubStatRow("total_nucleotides");
print "</tr>";

toggleRow();
print "<tr><td class=header>HQ nucleotides</td>";
printSubStatRowWithPercent("total_high_quality", $statsTotal['total_nucleotides']);
print "</tr>";

toggleRow();
print "<tr><td class=header>Vector nucleotides</td>";
printSubStatRowWithPercent("total_vector", $statsTotal['total_nucleotides']);
print "</tr>";

toggleRow();
print "<tr><td class=header>Contaminant nucleotides</td>";
printSubStatRowWithPercent("total_contaminated", $statsTotal['total_nucleotides']);
print "</tr>";

toggleRow();
print "<tr><td class=header>Trimmed nucleotides (kept)</td>";
printSubStatRowWithPercent("total_trimmed", $statsTotal['total_nucleotides']);
print "</tr>";

toggleRow();
print "<tr><td class=header>Primer nucleotides</td>";
printSubStatRowWithPercent("total_primer", $statsTotal['total_nucleotides']);
print "</tr>";

toggleRow();
print "<tr><td class=header>PolyA nucleotides</td>";
printSubStatRowWithPercent("total_polyA", $statsTotal['total_nucleotides']);
print "</tr>";

toggleRow();
print "<tr><td class=header>A count (trimmed)</td>";
printSubStatRowWithPercent("num_As", $statsTotal['total_nucleotides']);
print "</tr>";

toggleRow();
print "<tr><td class=header>C count (trimmed)</td>";
printSubStatRowWithPercent("num_Cs", $statsTotal['total_nucleotides']);
print "</tr>";

toggleRow();
print "<tr><td class=header>T Count (trimmed)</td>";
printSubStatRowWithPercent("num_Ts", $statsTotal['total_nucleotides']);
print "</tr>";

toggleRow();
print "<tr><td class=header>G Count (trimmed)</td>";
printSubStatRowWithPercent("num_Gs", $statsTotal['total_nucleotides']);
print "</tr>";

toggleRow();
print "<tr><td class=header>N Count (trimmed)</td>";
printSubStatRowWithPercent("num_Ns", $statsTotal['total_nucleotides']);
print "</tr>";

toggleRow();
print "<tr><td class=header>Mean Quality</td>";
printStatRowAverage("mean_quality");
print "</tr>";

print "<tr>";
print "<td class=header></td>";
print "<td class=header colspan=3>Sequence Statistics<br>(per plate)</td>";
print "<td class=header>Sequence Statistics<br>(entire project)</td>";
print "</tr>";

print "<tr>";
print "<td class=header></td>";
print "<td class=header>Min</td>";
print "<td class=header>Avg</td>";
print "<td class=header>Max</td>";
print "<td class=header></td>";
print "</tr>";

toggleRow();
print "<tr><td class=header>Total Sequences</td>";
printSubStatRow("num_sequences");
print "</tr>";

toggleRow();
print "<tr><td class=header>Gold Sequences</td>";
printSubStatRow("num_gold_sequences");
print "</tr>";

toggleRow();
print "<tr><td class=header>Rejected Sequences</td>";
printSubStatRowSum("num_vector_sequences", "num_poor_sequences");
print "</tr>";

toggleRow();
print "<tr><td class=header>--rejected due to vector</td>";
printSubStatRow("num_vector_sequences");
print "</tr>";

toggleRow();
print "<tr><td class=header>--rejected due to low quality</td>";
printSubStatRow("num_poor_sequences");
print "</tr>";

toggleRow();
print "<tr><td class=header>Contaminated Sequences<br>";
print "<i>(enough contaminant to be flagged,<br>but may not be rejected)</i></td>";
printSubStatRow("num_contaminated_sequences");
print "</tr>";

print "</table>";

print "<br><br><a href='./grabFasta.php?project=$project'>Fasta Of Trimmed Project</a>";
?>
<p>

</body>
</html>

<?php
$dbhandle->disconnect();
?>
