# Supplementary material for: Alkahest NuclearBLAST : a user-friendly BLAST management and analysis system
Source: BMC Bioinformatics. 2005 Jun 15;6:147. doi: 10.1186/1471-2105-6-147 (PMC1181624; doi:10.1186/1471-2105-6-147)
Supplement: Additional File 1 — The program, source and full documentation for installation are included. [file 1471-2105-6-147-s1.gz › alkahest-0.7.5/www/interceptor/sequencedb.php]

<?php
session_start();
$alkConfig = $_SESSION['alkConfig'];

include('../config.php');
require_once('DB.php');

$hostname = $HTTP_GET_VARS['host']; 
$_SESSION['hostname'] = $hostname;

// Load up the database list from our selected config file
$dblist = readConfig( "$configdir/$alkConfig");

print "<html>";
print "<head>";
print "<title>AlkahEST : Sequence Pipeline</title>";
print "<link href=\"../alkahest_style.css\" rel=\"stylesheet\" type=\"text/css\">\n";
print "</head>";

print "<body>";

$anymatch = false;
print "<table>";
print "<tr><td class=inverse colspan=7><center>Projects</center></td></td>\n";
print "<tr>\n";
print "<td class=header>Interceptor database</td>\n";
print "<td class=header>Interceptor project id</td>\n";
print "<td class=header>description</td>\n";
print "<td class=header>project filesystem location</td>\n";
print "<td class=header>user-defined project types</td>\n";
print "<td class=header>vector file</td>\n";
print "<td class=header>contaminant file</td>\n";
print "</tr>\n";

$toggle = 0;
foreach ( $dblist as $db )
{
	$match = false;
	if ( $hostname=="all" ) { $match = true; }
	if ( $db->hostname == $hostname ) { $match = true; }

	if ( ($db->sequencing) && $match ) 
	{
		// Keep track of whether we were able to match the given hostname 
		$anymatch = true;

		// Build a string based on the username, password, etc. specified
		// from the config file
		$cnct = $db->dbtype."://".$db->dbuser.":".$db->dbpasswd;
		$cnct = $cnct . "@".$db->hostname."/".$db->dbname;

		// Open a connection to the database, and verify it.
		$dbhandle = DB::connect( $cnct );
		if (DB::isError($dbhandle)) 
		{
			print "Unable to connect to the database (";
			print $db->hostname . "); check configuration file and database.";
		}
		else
		{
			$query = 'select * from project';
			$result = $dbhandle->query($query);

			if (DB::isError($result)) 
			{
				print "Project query failed: check database integrity and version.<br>\n";
				print $result->getMessage();
				print "<p>\n";
			}
			else
			{
				while ( $row = $result->fetchRow() )
				{
					$tdclass="evenrow";
					if ( $toggle & 1 ) { $tdclass="oddrow"; } 
					$toggle++;
					print "<tr>\n";
					print "<td class=$tdclass>".$db->hostname;
					print ":".$db->dbname."</td>\n";
					print "<td class=$tdclass><a href=\"project.php?project=".$row[1];
					print "&db=".$db->dbname;
					print "&host=".$db->hostname."\">".$row[1]."</td>\n";
					print "<td class=$tdclass>".$row[2]."</td>\n";
					print "<td class=$tdclass>".$row[3]."</td>\n";

					$projectID = $row[0];
					$query = 'select * from project_projecttype where project_FK = ' . $projectID;
					$projtypeIDresult = $dbhandle->query($query);
					if ( DB::isError($projtypeIDresult) )
					{
						print "<td class=$tdclass>(error)</td>\n";
					}
					else
					{
						$projtypeIDrow = $projtypeIDresult->fetchRow();
						$projectTypeID = $projtypeIDrow[1];
						$query = 'select * from projecttype, project_projecttype where project_type_PK = projecttype_FK AND project_FK = ' . $projectID;
						$projtyperesult = $dbhandle->query($query);
						if ( DB::isError($projtyperesult) )
						{
							print "<td class=$tdclass>(error)</td>\n";
						}
						else
						{
							print "<td class=$tdclass>";
							while ($projtyperow = $projtyperesult->fetchRow() )
							{	$projtype = $projtyperow[1];
								print "$projtype<BR>";
							}
							print "</td>\n";
						}
						
					}

					$query = 'select screen_name from screen where screen_PK = '.$row[4];
					$vecresult = $dbhandle->query($query);
					$vecrow = $vecresult->fetchRow();
					
					print "<td class=$tdclass>".$vecrow[0]."</td>\n";

					$query = 'select screen_name from screen where screen_PK = '.$row[5];
					$conresult = $dbhandle->query($query);
					$conrow = $conresult->fetchRow();

					print "<td class=$tdclass>".$conrow[0]."</td>\n";
					print "</tr>\n";
				}
			}

		}
		print "<br>\n";
	}

}
print "</table>\n";

if ( !$anymatch )
{
	print "Unable to find configuration file entry for the given ";
	print "host (".$hostname.").  Check your configuration file.";
	print "<br>\n";
}
	
print "</body>\n";
print "</html>\n";
?>
