# Supplementary material for: Alkahest NuclearBLAST : a user-friendly BLAST management and analysis system
Source: BMC Bioinformatics. 2005 Jun 15;6:147. doi: 10.1186/1471-2105-6-147 (PMC1181624; doi:10.1186/1471-2105-6-147)
Supplement: Additional File 1 — The program, source and full documentation for installation are included. [file 1471-2105-6-147-s1.gz › alkahest-0.7.5/www/interceptor/viewplate.php]

<?php
include_once('../config.php');
require_once('DB.php');

$db = DB::connect( "mysql://$db_username:$db_password@$db_host/$db_name" );
$platenum = $HTTP_GET_VARS['platenum']; 
?>

<html>
<head>
<title>Alkahest Plate View</title>
<?php print "<link href=\"../alkahest_style.css\" rel=\"stylesheet\" type=\"text/css\">\n"; ?>
</head>
<body>

<?php //include('page_header.php'); ?>
<h2>Plate View</h2>
<?php

# Query to get information about the subclones for this plate
$query = 'select * from subclone where plate_FK = ' . $platenum;
$result = $db->query($query);
$num_subclones = $result->numRows();
$row = $result->fetchRow();

# Get the row for this plate in the plate table.
$query = "select * from plate where plate_id = " . $platenum;
$plateres = $db->query($query);
$platerow = $plateres->fetchRow();
$projnum = $platerow[1];
$projnum = 1;

# Query to get the project name for this plate
$query = 'select * from project where project_id = ' . $projnum;
$projres = $db->query($query);
$projrow = $projres->fetchRow();
$project = $projrow[1];

// Get the plate statistics
/*$query = 'select * from seq_plate_stats where project_id = ' . $projnum;
$projres = $db->query($query);
$projrow = $projres->fetchRow();
$project = $projrow[1];*/

echo "There are <strong>$num_subclones</strong> subclones listed here from ";
echo "plate number <strong>$platenum</strong> of ";
echo "the project <strong><a href=\"project.php?project=$project\">$project</a></strong>. <br>\n";
echo "<p>\n";

echo "<table>";
echo "<tr><td class=header>Subclone Name</td>\n";
echo "<td class=header>Row</td>\n";
echo "<td class=header>Column</td>\n";
echo "<td class=header>Sequence ID(s)</td></tr>\n";

$i = 0;
while ( $row = $result->fetchRow() )
{
	$tdclass = "evenrow";
	if ( $i & 1 ) { $tdclass = "oddrow"; }
	echo "<tr>";
	echo "<td class=$tdclass>$row[2]</td>";
	echo "<td class=$tdclass>$row[3]</td>";
	echo "<td class=$tdclass>$row[4]</td>";

	// Construct a list of subclone sequences that correspond to this subclone
	echo "<td class=$tdclass>";
	$query = 'select * from seq_subclone where seq_subclone_id = ' . $row[0];
	$seqsubresult = $db->query($query);
	if ( !isset( $seqsubresult ) ) 
	{ 
		echo "(none)"; 
	}
	else
	{
		while ( $seqsubrow = $seqsubresult->fetchRow() )
		{
			echo "<a href=\"viewseqsub.php?subclone=$seqsubrow[0]\"> ";
			echo "$seqsubrow[0] </a>";
		}
	}
	echo "</td>";
	echo "</tr>\n";
	$i++;
}

echo "</table>";

?>
<p>


</body>
</html>

<?php
$db->disconnect();
?>
