# Supplementary material for: Alkahest NuclearBLAST : a user-friendly BLAST management and analysis system
Source: BMC Bioinformatics. 2005 Jun 15;6:147. doi: 10.1186/1471-2105-6-147 (PMC1181624; doi:10.1186/1471-2105-6-147)
Supplement: Additional File 1 — The program, source and full documentation for installation are included. [file 1471-2105-6-147-s1.gz › alkahest-0.7.5/www/interceptor/project.php]

<?php
session_start();
$alkConfig = $_SESSION['alkConfig'];

include('../config.php');
require_once('DB.php');

$project = $_GET['project']; 
$host = $_GET['host']; 
$database = $_GET['db']; 

// Set these as new session variables
$_SESSION['project'] = $project;
$_SESSION['hostname'] = $host;
$_SESSION['database'] = $database;

// Load up the database list from our selected config file
$dblist = readConfig( "$configdir/$alkConfig");


print "<html>";
print "<head>";
print "<title>AlkahEST : Sequencing Project</title>";
print "<link href=\"../alkahest_style.css\" rel=\"stylesheet\" type=\"text/css\">\n";
print "</head>";

print "<body>";

$match = false;

foreach ( $dblist as $db )
{
	if ( ($db->hostname == $host) && ($db->dbname == $database) )
	{
		$match = true;
		break;
	}
}

if ( $match == false )
{
	die ("Project $project on host $host not found.\n");
}


$toggle = 0;
// Build a string based on the username, password, etc. specified
// from the config file
$cnct = $db->dbtype."://".$db->dbuser.":".$db->dbpasswd;
$cnct = $cnct . "@".$db->hostname."/".$db->dbname;

// Open a connection to the database, and verify it.
$dbhandle = DB::connect( $cnct );
if (DB::isError($dbhandle)) 
{
	print "Unable to connect to the database (";
	print $db->hostname . "); check configuration file and database.";
	die ();
}

$query = 'select project.description,project.directory,project.project_PK from project where project.name="';
$query .= $project.'"';

$result = $dbhandle->query($query);

if (DB::isError($result)) 
{
	print "Project query failed: check database integrity and version.<br>\n";
	print $result->getMessage();
	print "<p>\n";
}
$row = $result->fetchRow();

echo "<p>";
echo "<strong>Project summary:</strong> <br>";
echo "<blockquote><pre>";
echo 'Project............... ' . $project . '<br>';
print "Database server....... " . $host . "<br>";
echo 'Description........... ' . $row[0] . '<br>';
echo 'Directory............. ' . $row[1] . '<br>';
echo "</pre></blockquote>";
echo "<p>";

$projectID = $row[2];

$query = 'select plate.plate_number,plate.offset,seq_plate.direction,seq_plate.version,seq_plate.seq_plate_PK ';
$query .= 'from plate,seq_plate where project_FK='.$projectID;
$query .= ' and seq_plate.plate_FK=plate.plate_PK ORDER BY plate.plate_number ASC, seq_plate.direction ASC, seq_plate.version ASC ';
$result = $dbhandle->query($query);

print "<table>";
print "<tr>\n";
print "<td class=inverse colspan=4>Plates for $project</td>\n";
print "</tr>\n";
print "<tr>\n";
print "<td class=header>Plate Number</td>\n";
print "<td class=header>Offset</td>\n";
print "<td class=header>Read Direction</td>\n";
print "<td class=header>Sequence Runs</td>\n";
print "</tr>\n";
while ( $row = $result->fetchRow() )
{
	$tdclass="evenrow";
	if ( $toggle & 1 ) { $tdclass="oddrow"; } 
	$toggle++;
	print "<tr>\n";
	$pnum = $row[2];
	print "<td class=$tdclass>".$row[0]."</td>\n";
	print "<td class=$tdclass>".$row[1]."</td>\n";
	print "<td class=$tdclass>".$row[2]."</td>\n";

	print "<td class=$tdclass>";
	//print "<a href=\"viewseqplate.php?id=$row[4]&host=$host&db=".$db->dbname."\">$row[3] </a>";
	print "<a href=\"viewseqplate.php?id=$row[4]\">$row[3] </a>";
	print "</td>\n";

	print "</tr>\n";
}


print "</table>\n";

print "View <a href=\"projectstats.php?project=$project\">summary statistics</a> ";
print "for this entire project.<BR>\n";
print "<a href=\"int_nbexport.php?project=$project&host=$host&db=$database\">Export project</a> as NuclearBLAST dataset.<BR>\n";

print "</body>\n";
print "</html>\n";
?>
