# Supplementary material for: Alkahest NuclearBLAST : a user-friendly BLAST management and analysis system
Source: BMC Bioinformatics. 2005 Jun 15;6:147. doi: 10.1186/1471-2105-6-147 (PMC1181624; doi:10.1186/1471-2105-6-147)
Supplement: Additional File 1 — The program, source and full documentation for installation are included. [file 1471-2105-6-147-s1.gz › alkahest-0.7.5/www/interceptor/viewseqplate.php]

<?php
session_start();
$alkConfig = $_SESSION['alkConfig'];

$host = $_SESSION['hostname'];
$database = $_SESSION['database'];

include_once('../config.php');
require_once('DB.php');

// Load up the database list from our selected config file
$dblist = readConfig( "$configdir/$alkConfig");

// We are expecting a seq_plate ID number
$id = $_GET['id'];
?>

<html>
<head>
<title>Alkahest Plate Sequence View</title>
<?php print "<link href=\"../alkahest_style.css\" rel=\"stylesheet\" type=\"text/css\">\n";
?>
</head>
<body>

<h2>Plate Sequence View</h2>
<p>
<?php

$match = false;

foreach ( $dblist as $db )
{
	if ( $db->hostname == $host )
	{
		$match = true;
		break;
	}
}

if ( $match == false )
{
	die ("Host $host not found.\n");
}


// Build a string based on the username, password, etc. specified
// from the config file
$cnct = $db->dbtype."://".$db->dbuser.":".$db->dbpasswd;
$cnct = $cnct . "@".$db->hostname."/".$db->dbname;

// Open a connection to the database, and verify it.
$dbhandle = DB::connect( $cnct );
if (DB::isError($dbhandle)) 
{
	print "Unable to connect to the database (";
	print $db->hostname . "); check configuration file and database.";
	die ();
}


$query = 'select seq_plate.*,plate.plate_number,plate.offset from plate,seq_plate where seq_plate.plate_FK=plate.plate_PK and seq_plate.seq_plate_PK=' . $id;
//print $query."<p>\n";
$result = $dbhandle->query($query);
if (DB::isError($result)) 
{
	print "Oof!<br>\n";	
     print $result->getMessage();

}
$row = $result->fetchRow(DB_FETCHMODE_ASSOC);

print "<h3>Plate Properties</h3>\n";

print "<table>\n";
print "<tr><td valign=top>\n";

echo "<table>";

echo "<tr><td class=header>Plate Number</td>\n";
echo "<td class=evenrow>". $row['plate_number'];
echo "</td></tr>";

echo "<tr><td class=header>Offset</td>\n";
echo "<td class=oddrow>". $row['offset'];
echo "</td></tr>";

echo "<tr><td class=header>Direction</td>\n";
echo "<td class=evenrow>". $row['direction'];
echo "</td></tr>";

echo "<tr><td class=header>Version</td>\n";
echo "<td class=oddrow>". $row['version'];
echo "</td></tr>";

echo "<tr><td class=header>Arrival Time</td>\n";
echo "<td class=evenrow>". $row['arrival_time'];
echo "</td></tr>";

echo "<tr><td class=header>Sequencing Time</td>\n";
echo "<td class=oddrow>". $row['sequencing_date'];
echo "</td></tr>";

echo "<tr><td class=header>Machine</td>\n";
echo "<td class=evenrow>". $row['machine'];
echo "</td></tr>";

echo "<tr><td class=header>Run Number</td>\n";
echo "<td class=oddrow>". $row['run_no'];
echo "</td></tr>";

echo "</table>";

// Second column: plate statistics
print "</td><td valign=top>\n";
/*print "<table>\n";
$query = 'select * from seq_plate_stats where seq_plate_stats_PK='.$id;
$result = $dbhandle->query($query);
$row = $result->fetchRow(DB_FETCHMODE_ASSOC);
print "<tr><td class=header>Average Sequence Length</td>\n";
print "<td class=evenrow>".$row['avg_sequence_length']."</tr>\n";
print "<tr><td class=header>Average Number HQ Nucleotides</td>\n";
print "<td class=evenrow>".$row['avg_num_hq_nucs']."</tr>\n";
print "<tr><td class=header>Average INT Quality</td>\n";
print "<td class=evenrow>".$row['avg_int_qual']."</tr>\n";
print "<tr><td class=header>Average Mean Quality</td>\n";
print "<td class=evenrow>".$row['avg_mean_qual']."</tr>\n";
print "<tr><td class=header>Average Number HQ Regions</td>\n";
print "<td class=evenrow>".$row['avg_num_HQ_regions']."</tr>\n";
print "<tr><td class=header>Average Longest HQ Regions</td>\n";
print "<td class=evenrow>".$row['avg_longest_HQ_region']."</tr>\n";
print "<tr><td class=header>Average Number of As</td>\n";
print "<td class=evenrow>".$row['avg_num_As']."</tr>\n";
print "<tr><td class=header>Average Number of Cs</td>\n";
print "<td class=evenrow>".$row['avg_num_Cs']."</tr>\n";
print "<tr><td class=header>Average Number of Ts</td>\n";
print "<td class=evenrow>".$row['avg_num_Ts']."</tr>\n";
print "<tr><td class=header>Average Number of Gs</td>\n";
print "<td class=evenrow>".$row['avg_num_Gs']."</tr>\n";
print "<tr><td class=header>Average Number of Ns</td>\n";
print "<td class=evenrow>".$row['avg_num_Ns']."</tr>\n";
print "<tr><td class=header>Average Number of Xs</td>\n";
print "<td class=evenrow>".$row['avg_num_Xs']."</tr>\n";
print "</tr>\n";
print "</table>\n";*/

print "</td></tr></table>\n";

$query = 'select seq_subclone.name,seq_subclone.seq_subclone_PK,subclone.row_letter,subclone.column_number ';
$query .= 'from subclone,seq_subclone where seq_subclone.seq_plate_FK = ' . $id;
$query .= ' and subclone.subclone_PK=seq_subclone.subclone_FK';
$result = $dbhandle->query($query);

print "<p>\n";

print "<h3>Subclones</h3>\n";
print "<table>\n";
print "<tr>\n";
print "<td class=header>Number</td>\n";
print "<td class=header>Name</td>\n";
print "<td class=header>Row</td>\n";
print "<td class=header>Column</td>\n";
print "<td class=header>Graphical Summary ";
print "<br><i>(red=vector, blue=contaminant, green=kept by trimmer, yellow=polyA/primer)</i></td>\n";
print "</tr>\n";
$count = 1;
while ($row = $result->fetchRow(DB_FETCHMODE_ASSOC)) 
{
	$tdclass="evenrow";
	if ( $count & 1 ) { $tdclass="oddrow"; }

	print "<tr>\n";
	print "<td class=$tdclass>$count</td>\n";
	$seqsubid = $row['seq_subclone_PK'];
	print "<td class=$tdclass><a href=\"viewseq.php?hostname=$host&database=$database&id=$seqsubid\">";
	print $row['name']."</a></td>\n";
	print "<td class=$tdclass>".$row['row_letter']."</td>\n";
	print "<td class=$tdclass>".$row['column_number']."</td>\n";
	print "<td calss=$tdclass><img src=\"miniSeqImg.php?id=$seqsubid\"></td>\n";
	print "</tr>\n";
	$count++;
}
print "</table>\n";

print "</body>\n";
print "</html>\n";

$dbhandle->disconnect();
?>
