# Supplementary material for: Alkahest NuclearBLAST : a user-friendly BLAST management and analysis system
Source: BMC Bioinformatics. 2005 Jun 15;6:147. doi: 10.1186/1471-2105-6-147 (PMC1181624; doi:10.1186/1471-2105-6-147)
Supplement: Additional File 1 — The program, source and full documentation for installation are included. [file 1471-2105-6-147-s1.gz › alkahest-0.7.5/www/interceptor/miniSeqImg.php]

<?php
session_start();
$alkConfig = $_SESSION['alkConfig'];

// Grab the output buffer (important so that we can include another file but still make an image.)
ob_start();

// This script makes its own connection to the database.  Alternative of sending necessary information over
// a GET operation and doing the query elsewhere is really inferior, it won't always work anyway due to GET
// limitations.
$id=$_GET['id'];

$server = $_SESSION['hostname'];
$databasename = $_SESSION['database'];

include_once('../config.php');

// Load up the database list from our selected config file
$dblist = readConfig( "$configdir/$alkConfig");

$dbhandle = getDBHandle( $server, $databasename, $dblist );

$vecScreenFeatures = array();
$conScreenFeatures = array();
$polyAScreenFeatures = array();
//$primerScreenFeatures = array();
$trimFeatures = array();
$miscFeatures = array();

// Get the raw sequence and the quality information from the database
$query = 'select sequence.nucleotides,sequence.sequence_PK,quality.quality from seq_subclone,sequence,quality where seq_subclone.seq_subclone_PK='.$id;
$query .= ' and sequence.sequence_PK=seq_subclone.seq_FK and sequence.quality_FK=quality.quality_PK;';

$result = $dbhandle->query($query);
if (DB::isError($result)) { die ("Bad result with query $query"); }
$row = $result->fetchRow(DB_FETCHMODE_ASSOC);
$rseq = $row['nucleotides'];
$qual = explode(' ', $row['quality'] );
$seqid = $row['sequence_PK'];

// Get the features for this sequence from the database
$query = 'select feature.* from feature where feature.sequence_FK='.$seqid;
$result = $dbhandle->query($query);
if (DB::isError($result)) { die ("Bad result with query $query"); }
while ( $row = $result->fetchRow(DB_FETCHMODE_ASSOC) )
{
	// Q: separate assoc arrays for vec, con, trim, etc, or just read one in here?
	switch ( $row['feature_type'] )
	{
		case 'vec_screen':
			$feature = &$vecScreenFeatures;
			break;
		case 'con_screen':
			$feature = &$conScreenFeatures;
			break;
		case 'polyA_screen':
			$feature = &$polyAScreenFeatures;
			break;
		case 'primer_screen':
			$feature = &$polyAScreenFeatures;
			break;
		case 'trim_retain':
			$feature = &$trimFeatures;
			break;
		default:
			$feature = &$miscFeatures;
			break;
	}
	$feature[ $row['begin'] ] = $row['end'];
}

$len = strlen($rseq);
$basesPerPixel = 4;

$imgwidth = $len / $basesPerPixel;
$imgheight = 12;

// Palletized image.  Limited number of colors are available, so I create the
// gradient of quality value colors up front, and use a look up table to get
// to them.
$img = ImageCreate($imgwidth, $imgheight);
$white = ImageColorAllocate($img, 0xff, 0xff, 0xff);
$gray = ImageColorAllocate($img, 0xb0, 0xb0, 0xb0);
$black = ImageColorAllocate($img, 0x00, 0x00, 0x00);
$red = ImageColorAllocate($img, 0xff, 0x00, 0x00);
$blue = ImageColorAllocate($img, 0x00, 0x00, 0xff);
$yellow = ImageColorAllocate($img, 0xd0, 0xc0, 0x00);
$green = ImageColorAllocate($img, 0x30, 0xc0, 0x50 );
$transparent = ImageColorAllocate($img, 0x07, 0x13, 0x19);
ImageColorTransparent($img, $transparent);
/*
for ($i=0;$i<128;$i++)
{
	$qcolor[$i] = ImageColorAllocate($img, 0xff, 0xff-$i, 0xff-$i);
}*/

// Fill with transparent background color first
ImageFilledRectangle( $img, 0, 0, $imgwidth, $imgheight, $transparent );
//ImageFilledRectangle( $img, 0, 0, $imgwidth, $imgheight, IMG_COLOR_TRANSPARENT );

// Raw sequence represented by a black line, with quality information above it
// Length of this line is proportional to length of sequence; scale is chosen to be useful
// in general
ImageFilledRectangle( $img, 0, 0, $imgwidth, 1, $black );

// Vertical bars for trim (should only be one)
foreach ( $trimFeatures as $begin => $end )
{
	if ( $end == 0 ) { break; }
	ImageFilledRectangle( $img, $begin/$basesPerPixel, 2, $end/$basesPerPixel, 10, $green );
	ImageLine( $img, $begin/$basesPerPixel, 0, $begin/$basesPerPixel, 11, $black );
	ImageLine( $img, $end/$basesPerPixel, 0, $end/$basesPerPixel, 11, $black );
	ImageLine( $img, $begin/$basesPerPixel, 11, $end/$basesPerPixel, 11, $black );
}

// Vector features in red
foreach ( $vecScreenFeatures as $begin => $end )
{
	ImageFilledRectangle( $img, $begin/$basesPerPixel, 2, $end/$basesPerPixel, 4, $red );
	ImageLine( $img, $begin/$basesPerPixel, 0, $begin/$basesPerPixel, 5, $black );
	ImageLine( $img, $end/$basesPerPixel, 0, $end/$basesPerPixel, 5, $black );
	ImageLine( $img, $begin/$basesPerPixel, 5, $end/$basesPerPixel, 5, $black );
}

// Contaminant-screened
foreach ( $conScreenFeatures as $begin => $end )
{
	ImageFilledRectangle( $img, $begin/$basesPerPixel, 6, $end/$basesPerPixel, 8, $blue );
	ImageLine( $img, $begin/$basesPerPixel, 6, $begin/$basesPerPixel, 9, $black );
	ImageLine( $img, $end/$basesPerPixel, 6, $end/$basesPerPixel, 9, $black );
	ImageLine( $img, $begin/$basesPerPixel, 9, $end/$basesPerPixel, 9, $black );
}

// polyA
foreach ( $polyAScreenFeatures as $begin => $end )
{
	ImageFilledRectangle( $img, $begin/$basesPerPixel, 2, $end/$basesPerPixel, 10, $yellow );
	ImageLine( $img, $begin/$basesPerPixel, 2, $begin/$basesPerPixel, 10, $black );
	ImageLine( $img, $end/$basesPerPixel, 2, $end/$basesPerPixel, 10, $black );
}
/*
// primer
foreach ( $primerScreenFeatures as $begin => $end )
{
	ImageFilledRectangle( $img, $begin/$basesPerPixel, 2, $end/$basesPerPixel, 10, $yellow );
	ImageLine( $img, $begin/$basesPerPixel, 2, $begin/$basesPerPixel, 10, $black );
	ImageLine( $img, $end/$basesPerPixel, 2, $end/$basesPerPixel, 10, $black );
}*/

// Dump anything that went to the output buffer, to prevent accidental triggering of incorrect Content-Type to HTML.
ob_end_clean();

//Header('Content-Type: image/png');
ImagePNG($img);

// Not explicitly necessary but hey.
$dbhandle->disconnect();
?>
