# Supplementary material for: Alkahest NuclearBLAST : a user-friendly BLAST management and analysis system
Source: BMC Bioinformatics. 2005 Jun 15;6:147. doi: 10.1186/1471-2105-6-147 (PMC1181624; doi:10.1186/1471-2105-6-147)
Supplement: Additional File 1 — The program, source and full documentation for installation are included. [file 1471-2105-6-147-s1.gz › alkahest-0.7.5/www/interceptor/viewsequences.php]

<?php

// Cookies for variables that can be set from a previous page
$search_text= $HTTP_POST_VARS['search_text']; 
$search_source= $HTTP_POST_VARS['search_source']; 
$search_screen= $HTTP_POST_VARS['search_screen']; 
$search_technician= $HTTP_POST_VARS['search_technician']; 
$search_time= $HTTP_POST_VARS['search_time']; 
$search_BLAST= $HTTP_POST_VARS['search_BLAST']; 
$numresults= $HTTP_POST_VARS['numresults']; 
$project= $HTTP_POST_VARS['project']; 

// Cookie for the page number
$page_number= $HTTP_GET_VARS['page_number']; 
if ( !isset($page_number) ) { $page_number = 1; }

// If the number of sequences per page is a silly value, de-sillify it
if ( !isset($numresults) ) { $numresults = $HTTP_COOKIE_VARS['numresults']; }
if ( $numresults < 5 ) { $numresults = 5; }

// Take the posted variables and make more durable cookies for them.
// Possibly a smarter way to do this.
setcookie ("numresults", $numresults,time()+36000);

include_once('../config.php');
require_once('DB.php');
$db = DB::connect( "mysql://$db_username:$db_password@$db_host/$db_name" );
?>

<html>
<head>
<title>Alkahest Sequence View</title>
<?php print "<link href=\"../alkahest_style.css\" rel=\"stylesheet\" type=\"text/css\">\n";
?>
</head>

<body>

<?php include('page_header.php'); ?>
<h3>Sequence View</h3>
<?php

$query = "select * from sequence";
$result = $db->query($query);

echo "Sequences for $project, limited to the following conditions:<br>";
if ( $search_text != "" )
{
	echo "Search text=";
	echo $search_text . "<br> ";
}

if ( $search_source != "any" )
{
	echo "Sequence source=";
	echo $search_source . "<br> ";
}

if ( $search_screen != "any" )
{
	echo "Screen Status=";
	echo $search_screen . "<br> ";
}

if ( $search_technician != "any" )
{
	echo "Technician=";
	echo $search_technician . "<br> ";
}

if ( $search_time != "any" )
{
	echo "Time entered=";
	echo $search_time . "<br> ";
}

if ( $search_BLAST != "any" )
{
	echo "Last BLAST=";
	echo $search_BLAST . "<br> ";
}

echo "Number of results per page:";
echo $numresults . "<p>";

echo "<table class=fullwidth>";
echo "<tr><td class=header>ID</td>";
echo "<td class=header>Last BLAST</td>";
echo "<td class=header>Submission</td>";
echo "</tr>";

// Determine the number of pages required to cover all sequences, with
// the given number of sequences per page.
$num_pages = 1 + (int)((float)$result->numRows() / (float)$numresults);

// Use the page number (set from cookie) to decide how far into the
// set of sequences to view
$start_row = $numresults * ($page_number-1);
$end_row = $start_row + $numresults;
if ( $end_row > $result->numRows() ) { $end_row = $result->numRows(); }

$i = 0;
$every_other = 0;
for ($i=$start_row; $i<$end_row; $i++)
{
	$row = $result->fetchrow(DB_FETCHMODE_ORDERED,$i);
	$every_other += 1;
	if ( $every_other & 1 ) { $td_class = "oddrow"; } else { $td_class = "evenrow"; }
	echo "<tr>";
	echo "<td class=$td_class>" . $row[0] . "</td><td class=$td_class>" . $row[4] . "</td>";
	echo "</tr>";
	echo "<tr><td class=$td_class></td><td class=$td_class colspan=2>" . $row[1] . "</td></tr>";
}

// End the sequence table
echo "</table>\n";

// Links to all pages
echo "<p>\n";
echo "<center>\n";
echo "View page: ";
for ($i=1;$i<=$num_pages;$i++)
{
	if ( $i == $page_number )
	{
		echo "$i";
	}
	else
	{
		echo "<a href=\"$PHP_SELF?page_number=$i\">$i</a>";
	}
	if ( $i != $num_pages ) { echo " | "; }
}
echo "\n</center>\n";
echo "\n<p>\n";

$db->disconnect();

?>


</body>
</html>
