# Supplementary material for: Alkahest NuclearBLAST : a user-friendly BLAST management and analysis system
Source: BMC Bioinformatics. 2005 Jun 15;6:147. doi: 10.1186/1471-2105-6-147 (PMC1181624; doi:10.1186/1471-2105-6-147)
Supplement: Additional File 1 — The program, source and full documentation for installation are included. [file 1471-2105-6-147-s1.gz › alkahest-0.7.5/www/interceptor/viewseq.php]

<?php
session_start();
$id = $_SESSION['id'];
$id = $_GET['id']; 			// coming in from nb_outlinks.php

$projectid = $_SESSION['projectid'];
$projectid = $_GET['projectid'];	// coming in from nb_outlinks.php


$uniqueid = $_SESSION['uniqueid'];
$uniqueid = $_GET['uniqueid'];		// coming in from nb_outlinks.php

$host = $_SESSION['hostname'];
$host = $_GET['hostname'];

$database = $_SESSION['database'];
$database = $_GET['database'];        // the session variables set (ex. from NuclearBLAST							   // nb_outlinks.php  ) as of the time of this writing...)

include_once('../config.php');
$alkConfig = "$_ENV[ALKAHEST_ROOT]/config/alkahest.xml";

// Load up the database list from our selected config file
$dblist = readConfig( $alkConfig);
$dbhandle = getDBHandle( $host, $database, $dblist );

if (($projectid) && ($uniqueid)) {
	#print "looking for seqid...<BR>";
	$query = "select seq_subclone_PK from seq_subclone WHERE name LIKE \"$uniqueid\"";
	#	print $query . "<BR>";
	$result = $dbhandle->query($query);
	$row = $result->fetchRow(DB_FETCHMODE_ASSOC);
	$id=$row['seq_subclone_PK'];
}

//print "ID: $id<BR>";
// Silly query to get information about the entities that surround the seq_plate identified by GET.
// These values are used to construct hypertext links to get to higher level overview pages.
$query = "select project.name,seq_plate.seq_plate_PK from project,plate,subclone,seq_subclone,seq_plate ";
$query .= " where plate.project_FK=project.project_PK and subclone.plate_FK=plate.plate_PK ";
$query .= " and seq_plate.seq_plate_PK = seq_subclone.seq_plate_FK ";
$query .= "and seq_subclone.subclone_FK=subclone.subclone_PK and seq_subclone_PK = $id";
//print "$query<BR>";
$result = $dbhandle->query($query);
$row = $result->fetchRow(DB_FETCHMODE_ASSOC);
$project = $row['name'];
$seqplateID = $row['seq_plate_PK'];

print "<html>\n";
print "<head>\n";
print "<title>Alkahest Sequence View</title>\n";
print "<link href=\"../alkahest_style.css\" rel=\"stylesheet\" type=\"text/css\">\n";
print "</head>\n";
print "<body>\n";

print "<table width=100%>\n";
print "<tr>\n";
print "<td class=header width=250>\n";
print "<strong>Navigation</strong><br>\n";
print "<a href=\"../index.php\">Database Selection ($host:$database)</a><br>\n";
print "- <a href=\"sequencedb.php?host=$host&db=$database\">Project Selection</a><br>\n";
print "-- <a href=\"project.php?host=$host&db=$database&project=$project\">Project Page ($project)</a><br>\n";
print "--- <a href=\"viewseqplate.php?host=$host&db=$database&id=$seqplateID\">Plate View</a><br>\n";
print "---- Sequence View\n";
print "</td>\n";
print "<td>\n";
print "<center>AlkahEST</center>";
print "</td>\n";
print "<td class=header width=250>\n";
print "<strong>Documentation and Feedback</strong><br>\n";
print "<a href=\"../help.php\">AlkahEST help pages (local)</a><br>\n";
print "<a href=\"http://www.alkahest.org\">alkahest.org home page</a><br>\n";
print "<a href=\"http://www.alkahest.org/bugtrack/\">alkahest.org bug tracker</a><br>\n";
print "<a href=\"http://www.alkahest.org/phpcollab/\">alkahest.org project collaboration</a><br>\n";
print "</td>\n";
print "</tr>\n";

print "</table>\n";

print "<h2>Sequence View</h2>\n";
print "<p>\n";


$query = 'select seq_subclone.*,subclone.* from seq_subclone,subclone where subclone.subclone_PK=seq_subclone.subclone_FK and seq_subclone_PK = ' . $id;
$result = $dbhandle->query($query);
$row = $result->fetchRow(DB_FETCHMODE_ASSOC);

print "<h3>Subclone Properties</h3>";

print "<table>";

print "<tr><td class=header>Name</td>\n";
print "<td class=oddrow>". $row['name'];
print "</td></tr>";

print "<tr><td class=header>Capillary</td>\n";
print "<td class=evenrow>". $row['capillary'];
print "</td></tr>";

print "<tr><td class=header>Trace File</td>\n";
print "<td class=oddrow>". $row['trace_file'];
print "</td></tr>";

print "<tr><td class=header>Submitted to repository?</td>\n";
print "<td class=evenrow>". $row['submitted_to_repository'];
print "</td></tr>";

print "<tr><td class=header>Row Letter</td>\n";
print "<td class=oddrow>". $row['row_letter'];
print "</td></tr>";

print "<tr><td class=header>Column Number</td>\n";
print "<td class=evenrow>". $row['column_number'];
print "</td></tr>";


print "</table>";

$rawStatsID = $row['seq_stats_FK'];
$vecStatsID = $row['vec_screened_seq_stats_FK'];
$conStatsID = $row['con_screened_seq_stats_FK'];
$trimStatsID = $row['trimmed_seq_stats_FK'];

print "<h3>Sequence Stages</h3>";
//print "<center>\n";
//print "<img src=\"img.php?host=$host&db=$database&id=$id\">\n";
print "<img src=\"img.php?id=$id&hostname=$host&database=$database\">\n";
//print "</center>\n";
/*
print "<h3>Subclone Statistics</h3>";
echo "<table>";

echo "<tr>";
echo "<td class=header></td>";
echo "<td class=header>Raw Sequence</td>";
echo "</tr>";

$query = 'select * from seq_set_stats where seq_set_stats_PK = ' . $rawStatsID;
$rawStatResult = $dbhandle->query($query);
$rawStatRow = $rawStatResult->fetchRow();

$tdclass = "oddrow";
echo "<tr><td class=$tdclass>Sequence Length</td>";
echo "<td class=$tdclass>$rawStatRow[1]</td>";
echo "</tr>";

$tdclass = "evenrow";
echo "<tr><td class=$tdclass>HQ nucleotides</td>";
echo "<td class=$tdclass>$rawStatRow[2]</td>";
echo "</tr>";

$tdclass = "oddrow";
echo "<tr><td class=$tdclass>INT Qual</td>";
echo "<td class=$tdclass>$rawStatRow[3]</td>";
echo "</tr>";

$tdclass = "evenrow";
echo "<tr><td class=$tdclass>Mean Quality</td>";
echo "<td class=$tdclass>$rawStatRow[4]</td>";
echo "</tr>";

$tdclass = "oddrow";
echo "<tr><td class=$tdclass>Number HQ regions</td>";
echo "<td class=$tdclass>$rawStatRow[5]</td>";
echo "</tr>";

$tdclass = "evenrow";
echo "<tr><td class=$tdclass>Longest HQ region</td>";
echo "<td class=$tdclass>$rawStatRow[6]</td>";
echo "</tr>";

$tdclass = "oddrow";
echo "<tr><td class=$tdclass>A count</td>";
echo "<td class=$tdclass>$rawStatRow[7]</td>";
echo "</tr>";
$tdclass = "evenrow";
echo "<tr><td class=$tdclass>C count</td>";
echo "<td class=$tdclass>$rawStatRow[8]</td>";
echo "</tr>";

$tdclass = "oddrow";
echo "<tr><td class=$tdclass>T Count</td>";
echo "<td class=$tdclass>$rawStatRow[9]</td>";
echo "</tr>";

$tdclass = "evenrow";
echo "<tr><td class=$tdclass>G Count</td>";
echo "<td class=$tdclass>$rawStatRow[10]</td>";
echo "</tr>";

$tdclass = "oddrow";
echo "<tr><td class=$tdclass>N Count</td>";
echo "<td class=$tdclass>$rawStatRow[11]</td>";
echo "</tr>";

$tdclass = "evenrow";
echo "<tr><td class=$tdclass>X Count</td>";
echo "<td class=$tdclass>$rawStatRow[12]</td>";
echo "</tr>";


print "</table>\n";
*/

print "</body>\n";
print "</html>\n";

$dbhandle->disconnect();
?>
