# Supplementary material for: Alkahest NuclearBLAST : a user-friendly BLAST management and analysis system
Source: BMC Bioinformatics. 2005 Jun 15;6:147. doi: 10.1186/1471-2105-6-147 (PMC1181624; doi:10.1186/1471-2105-6-147)
Supplement: Additional File 1 — The program, source and full documentation for installation are included. [file 1471-2105-6-147-s1.gz › alkahest-0.7.5/www/interceptor/grabFasta.php]

<?php
session_start();
$alkConfig = $_SESSION['alkConfig'];

include_once('../config.php');

$database = $_SESSION['database'];
$host = $_SESSION['hostname'];
$project = $_GET['project'];

$ALKAHEST_ROOT = getenv("ALKAHEST_ROOT");

print "<html><head></head><body>";

$command = "$ALKAHEST_ROOT/bin/int_grabFasta.plx -h $host -d $database -p $project -w 1";

//print "$command";

system ("$command");

print "</body></html>"
?>
