# Supplementary material for: Alkahest NuclearBLAST : a user-friendly BLAST management and analysis system
Source: BMC Bioinformatics. 2005 Jun 15;6:147. doi: 10.1186/1471-2105-6-147 (PMC1181624; doi:10.1186/1471-2105-6-147)
Supplement: Additional File 1 — The program, source and full documentation for installation are included. [file 1471-2105-6-147-s1.gz › alkahest-0.7.5/www/interceptor/filesystem.php]

<?php
include_once('../config.php');
require_once('DB.php');

$db = DB::connect( "mysql://$db_username:$db_password@$db_host/$db_name" );
$project = $HTTP_GET_VARS['project']; 
?>

<html>
<head>
<title>Alkahest Filesystem Project View</title>
</head>
<body>
<?php include('page_header.php'); ?>

<h3>Filesystem Information</h3>
<p>
The following volumes exist in the project folder on this server for this project: <br>

<blockquote>
<?php
	exec('ls /usr/local/genome/alkahest_sampledata/projects', $projects_array);
	for ( $i=0; $i<count($projects_array); $i++ )
	{
		echo "<strong>" . $projects_array[$i] . "</strong><br>\n";
	}
?>
</blockquote>
<p>
Detailed information about these projects: <br>
<blockquote>
<?php
	for ( $i=0; $i<count($projects_array); $i++ )
	{
		echo "<strong>" . $projects_array[$i] . "</strong><br>\n";
		echo "Listing of the project folder : <br>\n";
		echo "<blockquote><pre>";
		passthru("ls -F /usr/local/genome/alkahest_sampledata/projects/$projects_array[$i]");
		echo "</pre></blockquote>";


		echo "Volumes : <br>\n";
		echo "<blockquote><pre>";
		passthru("ls -F /usr/local/genome/alkahest_sampledata/projects/$projects_array[$i]/store96");
		echo "</pre></blockquote>";
	}
?>
</blockquote>
<p>
The problems directory may contain volumes that were incompletely processed for one reason or another
(potentially mistakes in the configuration file, bugs in the pipeline, and missing programs, among other
things).  The contents of this directory (if any) are listed here:

<blockquote><pre>
	<?php passthru("ls -F /usr/local/genome/alkahest_sampledata/problems"); ?>
</pre></blockquote>

</body>
</html>

<?php
$db->disconnect();
?>
