# Supplementary material for: Alkahest NuclearBLAST : a user-friendly BLAST management and analysis system
Source: BMC Bioinformatics. 2005 Jun 15;6:147. doi: 10.1186/1471-2105-6-147 (PMC1181624; doi:10.1186/1471-2105-6-147)
Supplement: Additional File 1 — The program, source and full documentation for installation are included. [file 1471-2105-6-147-s1.gz › alkahest-0.7.5/www/interceptor/img.php]

<?php
session_start();
$alkConfig = $_SESSION['alkConfig'];

// Grab the output buffer (important so that we can include another file but still make an image.)
ob_start();

// This script makes its own connection to the database.  Alternative of sending necessary information over
// a GET operation and doing the query elsewhere is really inferior, it won't always work anyway due to GET
// limitations.
$id=$_GET['id'];
if ($_GET['id']) { $id = $_GET['id']; }  // override session variable if GET variable exists

$hostname = $_SESSION['hostname'];
if ($_GET['hostname']) { $hostname = $_GET['hostname']; }  // override session variable if GET variable exists
session_register('hostname');

$databasename = $_SESSION['database'];
if ($_GET['database']) { $databasename = $_GET['database']; } // ovverride session variable if GET variable exists
session_register('database');


include_once('../config.php');

// Load up the database list from our selected config file
$dblist = readConfig( "$configdir/$alkConfig");

$dbhandle = getDBHandle( $hostname, $databasename, $dblist );

$vecScreenFeatures = array();
$conScreenFeatures = array();
//$primerScreenFeatures = array();
$polyAScreenFeatures = array();
$trimScreenFeatures = array();
$miscFeatures = array();

// Get the raw sequence and the quality information from the database
$query = 'select sequence.nucleotides,sequence.sequence_PK,quality.quality from seq_subclone,sequence,quality where seq_subclone.seq_subclone_PK='.$id;
$query .= ' and sequence.sequence_PK=seq_subclone.seq_FK and sequence.quality_FK=quality.quality_PK;';

$result = $dbhandle->query($query);
if (DB::isError($result)) { die ("Bad result with query $query"); }
$row = $result->fetchRow(DB_FETCHMODE_ASSOC);
$rseq = $row['nucleotides'];
$qual = explode(' ', $row['quality'] );
$seqid = $row['sequence_PK'];

// Get the features for this sequence from the database
$query = 'select feature.* from feature where feature.sequence_FK='.$seqid;
$result = $dbhandle->query($query);
if (DB::isError($result)) { die ("Bad result with query $query"); }
while ( $row = $result->fetchRow(DB_FETCHMODE_ASSOC) )
{
        // Q: separate assoc arrays for vec, con, trim, etc, or just read one in here?
        switch ( $row['feature_type'] )
        {
                case 'vec_screen':
                        $feature = &$vecScreenFeatures;
                        break;
                case 'con_screen':
                        $feature = &$conScreenFeatures;
                        break;
                case 'polyA_screen':
                        $feature = &$polyAScreenFeatures;
                        break;
                case 'primer_screen':
                        $feature = &$polyAScreenFeatures;
                        break;
                case 'trim_retain':
                        $feature = &$trimFeatures;
                        break;
                default:
                        $feature = &$miscFeatures;
                        break;
        }
        $feature[ $row['begin'] ] = $row['end'];
}

$box = 12;
$len = strlen($rseq);
$lmargin = 40;
$blocksize = 60;
$blocks = $len/$blocksize;
$screenMark = 6;

$imgwidth = $box*$blocksize + 2*$lmargin;
$imgheight = (1+$blocks) * ($box + $screenMark * 5) + 80;

// Palletized image.  Limited number of colors are available, so I create the
// gradient of quality value colors up front, and use a look up table to get
// to them.
$img = ImageCreate($imgwidth, $imgheight);
$white = ImageColorAllocate($img, 0xff, 0xff, 0xff);
$gray = ImageColorAllocate($img, 0x80, 0x80, 0x80);
//$green = ImageColorAllocate($img, 0x30, 0xc0, 0x50);
$green = ImageColorAllocate($img, 0x00, 0xa0, 0x00);
$black = ImageColorAllocate($img, 0x00, 0x00, 0x00);
$red = ImageColorAllocate($img, 0xd0, 0x00, 0x00);
$blue = ImageColorAllocate($img, 0x00, 0x00, 0xd0);
$yellow = ImageColorAllocate($img, 0xd0, 0xc0, 0x00);
$transparent = ImageColorAllocate($img, 0x07, 0x13, 0x19);
ImageColorTransparent($img, $transparent);

for ($i=0;$i<128;$i++)
{
	$qcolor[$i] = ImageColorAllocate($img, 0xff, 0xff-$i, 0xff-$i);
}

$vpos = 0;

// Fill with transparent background color first
ImageFilledRectangle( $img, 0, 0, $imgwidth, $imgheight, $transparent );

for ($j=0;$j<$blocks;$j++)
{
	// Position numbers
	ImageString( $img, 5, 0, $vpos, $j*$blocksize+1, $black );
	ImageString( $img, 5, $lmargin+$blocksize*$box+5, $vpos, (1+$j)*$blocksize, $black );

        // Raw sequence
        for ($i=0;$i<$blocksize;$i++)
        {
                // Convenience variable
                $index = $j*$blocksize+$i;

                // Final block will not normally extend exactly to the end, quit out of loop when you need to.
                if ( $index >= $len ) { break; }

                // Convert the quality value to a color (look-up table with 128 entries, higher numbers=higher quality)
                $c = 2 * $qual[$index];
                if ( $c >= 128 ) { $c = 127; }
                $color = $qcolor[$c];

                // Raw sequence : never screened out, always full length, always show quality value.
                ImageFilledRectangle( $img, $lmargin + $box*$i, $vpos+1, $lmargin + $box*($i+1)-1, $vpos+$box, $color );
                ImageString( $img, 5, $lmargin + $box*$i, $vpos, $rseq[$index], $black );
        }
	$vpos += $box;

	// Vector blockout
	foreach ( $vecScreenFeatures as $begin => $end )
	{
		// Begin and end are 1-based, if equal we must draw one box; to make this sensible
		// we move begin to 0-based and leave end as is (trust me)
		$begin--;

		// Determine if this stretch overlaps the current row
		if ( ($begin < (($j+1)*$blocksize) ) && 
			($end >= ($j*$blocksize) ) )
		{
			// Manufacture actual end points from intersection of this stretch with feature
			$actualBegin = max( $begin, $j*$blocksize ) - $j*$blocksize;
			$actualEnd = min( $end, ($j+1)*$blocksize ) - $j*$blocksize;

			// Draw
			ImageFilledRectangle( $img, $lmargin + $box*$actualBegin, $vpos+1,
				$lmargin + $box*$actualEnd, $vpos+$screenMark, $red );

                        // Outline
                        ImageLine( $img, $lmargin + $actualBegin*$box, $vpos+1,
                                $lmargin + $actualBegin*$box, $vpos+$screenMark, $black );
                        ImageLine( $img, $lmargin + $actualEnd*$box, $vpos+1,
                                $lmargin + $actualEnd*$box, $vpos+$screenMark, $black );
                        ImageLine( $img, $lmargin + $actualBegin*$box, $vpos+$screenMark,
                                $lmargin + $actualEnd*$box, $vpos+$screenMark, $black );
		}
	}

	// Contaminant
        foreach ( $conScreenFeatures as $begin => $end )
        {
		// Begin and end are 1-based, if equal we must draw one box; to make this sensible
		// we move begin to 0-based and leave end as is (trust me)
		$begin--;

                // Determine if this stretch overlaps the current row
                if ( ($begin < (($j+1)*$blocksize) ) &&
                        ($end >= ($j*$blocksize) ) )
                {
                        // Manufacture actual end points from intersection of this stretch with feature
                        $actualBegin = max( $begin, $j*$blocksize ) - $j*$blocksize;
                        $actualEnd = min( $end, ($j+1)*$blocksize ) - $j*$blocksize;

                        // Draw
                        ImageFilledRectangle( $img, $lmargin + $box*$actualBegin, $vpos+$screenMark+1,
                                $lmargin + $box*$actualEnd, $vpos+2*$screenMark, $blue );

                        // Outline
                        ImageLine( $img, $lmargin + $actualBegin*$box, $vpos+$screenMark+1,
                                $lmargin + $actualBegin*$box, $vpos+$screenMark*2, $black );
                        ImageLine( $img, $lmargin + $actualEnd*$box, $vpos+$screenMark+1,
                                $lmargin + $actualEnd*$box, $vpos+$screenMark*2, $black );
                        ImageLine( $img, $lmargin + $actualBegin*$box, $vpos+$screenMark*2,
                                $lmargin + $actualEnd*$box, $vpos+$screenMark*2, $black );
                }
        }

	// Trimmer
        foreach ( $trimFeatures as $begin => $end )
        {
		// Begin and end are 1-based, if equal we must draw one box; to make this sensible
		// we move begin to 0-based and leave end as is (trust me)
		$begin--;

                // Determine if this stretch overlaps the current row
                if ( ($begin < (($j+1)*$blocksize) ) &&
                        ($end >= ($j*$blocksize) ) )
                {
                        // Manufacture actual end points from intersection of this stretch with feature
                        $actualBegin = max( $begin, $j*$blocksize ) - $j*$blocksize;
                        $actualEnd = min( $end, ($j+1)*$blocksize ) - $j*$blocksize;

                        // Draw
                        ImageFilledRectangle( $img, $lmargin + $box*$actualBegin, $vpos+1,
                                $lmargin + $box*$actualEnd, $vpos+$screenMark, $green );

			// Outline
			ImageLine( $img, $lmargin + $actualBegin*$box, $vpos+1,
				$lmargin + $actualBegin*$box, $vpos+$screenMark, $black );
		        ImageLine( $img, $lmargin + $actualEnd*$box, $vpos+1, 
				$lmargin + $actualEnd*$box, $vpos+$screenMark, $black );
		        ImageLine( $img, $lmargin + $actualBegin*$box, $vpos+$screenMark, 
				$lmargin + $actualEnd*$box, $vpos+$screenMark, $black );
                }
        }

        // PolyA and primer
        foreach ( $polyAScreenFeatures as $begin => $end )
        {
		// Begin and end are 1-based, if equal we must draw one box; to make this sensible
		// we move begin to 0-based and leave end as is (trust me)
		$begin--;

                // Determine if this stretch overlaps the current row
                if ( ($begin < (($j+1)*$blocksize) ) &&
                        ($end >= ($j*$blocksize) ) )
                {
                        // Manufacture actual end points from intersection of this stretch with feature
                        $actualBegin = max( $begin, $j*$blocksize ) - $j*$blocksize;
                        $actualEnd = min( $end, ($j+1)*$blocksize ) - $j*$blocksize;

                        // Draw
                        ImageFilledRectangle( $img, $lmargin + $box*$actualBegin, $vpos+1,
                                $lmargin + $box*$actualEnd, $vpos+$screenMark*2, $yellow );

                        // Outline
                        ImageLine( $img, $lmargin + $actualBegin*$box, $vpos+1,
                                $lmargin + $actualBegin*$box, $vpos+$screenMark*2, $black );
                        ImageLine( $img, $lmargin + $actualEnd*$box, $vpos+1,
                                $lmargin + $actualEnd*$box, $vpos+$screenMark*2, $black );
                        ImageLine( $img, $lmargin + $actualBegin*$box, $vpos+$screenMark*2,
                                $lmargin + $actualEnd*$box, $vpos+$screenMark*2, $black );
                }
        }

	// Need to have a good bit of spacing, or all the lines run together and drive you insane
	$vpos += $screenMark * 5;
}

// Add legend: colors used for screens, and quality value scale

$vpos += 10;
$legendstart = $vpos;

ImageFilledRectangle( $img, 20, $vpos, 32, $vpos+12, $red );
ImageString( $img, 5, 40, $vpos, "vector screened", $black );
$vpos += 18;
ImageFilledRectangle( $img, 20, $vpos, 32, $vpos+12, $blue );
ImageString( $img, 5, 40, $vpos, "contaminant screened", $black );
$vpos += 18;
ImageFilledRectangle( $img, 20, $vpos, 32, $vpos+12, $green );
ImageString( $img, 5, 40, $vpos, "retained by trimmer", $black );
$vpos += 18;
ImageFilledRectangle( $img, 20, $vpos, 32, $vpos+12, $yellow );
ImageString( $img, 5, 40, $vpos, "polyA or primer screen", $black );

$vpos = $legendstart;
ImageString( $img, 5, 300, $vpos, "Quality values:", $black );
$vpos += 18;

for ($i=0;$i<=12;$i++)
{
	// Show from 0 to 60 in steps of 5; colors actually max out at quality of 64ish
	ImageFilledRectangle( $img, 300+$i*24, $vpos, 300+$i*24+18, $vpos+12, $qcolor[10*$i] );
	ImageString( $img, 5, 300+$i*24, $vpos+18, $i*5, $black );
}

// Dump anything that went to the output buffer, to prevent accidental triggering of incorrect Content-Type to HTML.
ob_end_clean();

Header('Content-Type: image/png');
ImagePNG($img);

// Not explicitly necessary but hey.
$dbhandle->disconnect();
?>
