# Supplementary material for: Alkahest NuclearBLAST : a user-friendly BLAST management and analysis system
Source: BMC Bioinformatics. 2005 Jun 15;6:147. doi: 10.1186/1471-2105-6-147 (PMC1181624; doi:10.1186/1471-2105-6-147)
Supplement: Additional File 1 — The program, source and full documentation for installation are included. [file 1471-2105-6-147-s1.gz › alkahest-0.7.5/lang/en/errors.php]

<?php

$alkerr['db_connect_failed'] = 'Database connection failed.';


?>
