# Supplementary material for: Alkahest NuclearBLAST : a user-friendly BLAST management and analysis system
Source: BMC Bioinformatics. 2005 Jun 15;6:147. doi: 10.1186/1471-2105-6-147 (PMC1181624; doi:10.1186/1471-2105-6-147)
Supplement: Additional File 1 — The program, source and full documentation for installation are included. [file 1471-2105-6-147-s1.gz › alkahest-0.7.5/Makefile]

# Makefile.in generated by automake 1.6.3 from Makefile.am.
# Makefile.  Generated from Makefile.in by configure.

# Copyright 1994, 1995, 1996, 1997, 1998, 1999, 2000, 2001, 2002
# Free Software Foundation, Inc.
# This Makefile.in is free software; the Free Software Foundation
# gives unlimited permission to copy and/or distribute it,
# with or without modifications, as long as this notice is preserved.

# This program is distributed in the hope that it will be useful,
# but WITHOUT ANY WARRANTY, to the extent permitted by law; without
# even the implied warranty of MERCHANTABILITY or FITNESS FOR A
# PARTICULAR PURPOSE.


SHELL = /bin/sh

srcdir = .
top_srcdir = .

prefix = /usr/local
exec_prefix = ${prefix}

bindir = ${exec_prefix}/bin
sbindir = ${exec_prefix}/sbin
libexecdir = ${exec_prefix}/libexec
datadir = ${prefix}/share
sysconfdir = ${prefix}/etc
sharedstatedir = ${prefix}/com
localstatedir = ${prefix}/var
libdir = ${exec_prefix}/lib
infodir = ${prefix}/info
mandir = ${prefix}/man
includedir = ${prefix}/include
oldincludedir = /usr/include
pkgdatadir = $(datadir)/alkahest
pkglibdir = $(libdir)/alkahest
pkgincludedir = $(includedir)/alkahest
top_builddir = .

ACLOCAL = ${SHELL} /alkahest/missing --run aclocal-1.6
AUTOCONF = ${SHELL} /alkahest/missing --run autoconf
AUTOMAKE = ${SHELL} /alkahest/missing --run automake-1.6
AUTOHEADER = ${SHELL} /alkahest/missing --run autoheader

am__cd = CDPATH="$${ZSH_VERSION+.}$(PATH_SEPARATOR)" && cd
INSTALL = /usr/bin/install -c
INSTALL_PROGRAM = ${INSTALL}
INSTALL_DATA = ${INSTALL} -m 644
install_sh_DATA = $(install_sh) -c -m 644
install_sh_PROGRAM = $(install_sh) -c
install_sh_SCRIPT = $(install_sh) -c
INSTALL_SCRIPT = ${INSTALL}
INSTALL_HEADER = $(INSTALL_DATA)
transform = s,x,x,
NORMAL_INSTALL = :
PRE_INSTALL = :
POST_INSTALL = :
NORMAL_UNINSTALL = :
PRE_UNINSTALL = :
POST_UNINSTALL = :

EXEEXT = @EXEEXT@
OBJEXT = @OBJEXT@
PATH_SEPARATOR = :
AMTAR = ${SHELL} /alkahest/missing --run tar
AWK = gawk
DEPDIR = @DEPDIR@
INSTALL_STRIP_PROGRAM = ${SHELL} $(install_sh) -c -s
PACKAGE = alkahest
STRIP = 
VERSION = 0.7.1
am__include = @am__include@
am__quote = @am__quote@
install_sh = /alkahest/install-sh

MAINTAINERCLEANFILES = Makefile.in aclocal.m4 configure config.log config.status autom4te-2.53.cache

bin_SCRIPTS = bin/int_pipeline.plx bin/int_insert_screens.plx bin/int_insert_volume.plx bin/int_shave_fasta.plx bin/alk_FASTA_summary.plx bin/dc_format_tab_output.plx bin/dc_submit_large.plx  bin/dc_xml.plx bin/dc_text_xml.plx bin/nb_blast_split.plx bin/nb_screen_by_name.plx bin/nb_submit_xml.plx bin/retrieveFASTAs.plx

nobase_dist_pkgdata_DATA = sql/interceptor.sql sql/nuclearblast.sql config/alkahest.xml config/interceptor.cfg data/screens/primers.seq
subdir = .
ACLOCAL_M4 = $(top_srcdir)/aclocal.m4
mkinstalldirs = $(SHELL) $(top_srcdir)/mkinstalldirs
CONFIG_CLEAN_FILES =
SCRIPTS = $(bin_SCRIPTS)

DIST_SOURCES =
DATA = $(nobase_dist_pkgdata_DATA)

DIST_COMMON = README $(nobase_dist_pkgdata_DATA) AUTHORS COPYING \
	ChangeLog INSTALL Makefile.am Makefile.in NEWS aclocal.m4 \
	configure configure.in install-sh missing mkinstalldirs
all: all-am

.SUFFIXES:

am__CONFIG_DISTCLEAN_FILES = config.status config.cache config.log \
 configure.lineno
$(srcdir)/Makefile.in:  Makefile.am  $(top_srcdir)/configure.in $(ACLOCAL_M4)
	cd $(top_srcdir) && \
	  $(AUTOMAKE) --gnu  Makefile
Makefile:  $(srcdir)/Makefile.in  $(top_builddir)/config.status
	cd $(top_builddir) && $(SHELL) ./config.status $@ $(am__depfiles_maybe)

$(top_builddir)/config.status: $(srcdir)/configure $(CONFIG_STATUS_DEPENDENCIES)
	$(SHELL) ./config.status --recheck
$(srcdir)/configure:  $(srcdir)/configure.in $(ACLOCAL_M4) $(CONFIGURE_DEPENDENCIES)
	cd $(srcdir) && $(AUTOCONF)

$(ACLOCAL_M4):  configure.in 
	cd $(srcdir) && $(ACLOCAL) $(ACLOCAL_AMFLAGS)
binSCRIPT_INSTALL = $(INSTALL_SCRIPT)
install-binSCRIPTS: $(bin_SCRIPTS)
	@$(NORMAL_INSTALL)
	$(mkinstalldirs) $(DESTDIR)$(bindir)
	@list='$(bin_SCRIPTS)'; for p in $$list; do \
	  if test -f "$$p"; then d=; else d="$(srcdir)/"; fi; \
	  if test -f $$d$$p; then \
	    f=`echo "$$p" | sed 's|^.*/||;$(transform)'`; \
	    echo " $(binSCRIPT_INSTALL) $$d$$p $(DESTDIR)$(bindir)/$$f"; \
	    $(binSCRIPT_INSTALL) $$d$$p $(DESTDIR)$(bindir)/$$f; \
	  else :; fi; \
	done

uninstall-binSCRIPTS:
	@$(NORMAL_UNINSTALL)
	@list='$(bin_SCRIPTS)'; for p in $$list; do \
	  f=`echo "$$p" | sed 's|^.*/||;$(transform)'`; \
	  echo " rm -f $(DESTDIR)$(bindir)/$$f"; \
	  rm -f $(DESTDIR)$(bindir)/$$f; \
	done
uninstall-info-am:
nobase_dist_pkgdataDATA_INSTALL = $(install_sh_DATA)
install-nobase_dist_pkgdataDATA: $(nobase_dist_pkgdata_DATA)
	@$(NORMAL_INSTALL)
	$(mkinstalldirs) $(DESTDIR)$(pkgdatadir)
	@list='$(nobase_dist_pkgdata_DATA)'; for p in $$list; do \
	  if test -f "$$p"; then d=; else d="$(srcdir)/"; fi; \
	  f="$$p"; \
	  echo " $(nobase_dist_pkgdataDATA_INSTALL) $$d$$p $(DESTDIR)$(pkgdatadir)/$$f"; \
	  $(nobase_dist_pkgdataDATA_INSTALL) $$d$$p $(DESTDIR)$(pkgdatadir)/$$f; \
	done

uninstall-nobase_dist_pkgdataDATA:
	@$(NORMAL_UNINSTALL)
	@list='$(nobase_dist_pkgdata_DATA)'; for p in $$list; do \
	  f="$$p"; \
	  echo " rm -f $(DESTDIR)$(pkgdatadir)/$$f"; \
	  rm -f $(DESTDIR)$(pkgdatadir)/$$f; \
	done
tags: TAGS
TAGS:

DISTFILES = $(DIST_COMMON) $(DIST_SOURCES) $(TEXINFOS) $(EXTRA_DIST)

top_distdir = .
distdir = $(PACKAGE)-$(VERSION)

am__remove_distdir = \
  { test ! -d $(distdir) \
    || { find $(distdir) -type d ! -perm -200 -exec chmod u+w {} ';' \
         && rm -fr $(distdir); }; }

GZIP_ENV = --best
distcleancheck_listfiles = find . -type f -print

distdir: $(DISTFILES)
	$(am__remove_distdir)
	mkdir $(distdir)
	$(mkinstalldirs) $(distdir)/config $(distdir)/data/screens $(distdir)/sql
	@list='$(DISTFILES)'; for file in $$list; do \
	  if test -f $$file || test -d $$file; then d=.; else d=$(srcdir); fi; \
	  dir=`echo "$$file" | sed -e 's,/[^/]*$$,,'`; \
	  if test "$$dir" != "$$file" && test "$$dir" != "."; then \
	    dir="/$$dir"; \
	    $(mkinstalldirs) "$(distdir)$$dir"; \
	  else \
	    dir=''; \
	  fi; \
	  if test -d $$d/$$file; then \
	    if test -d $(srcdir)/$$file && test $$d != $(srcdir); then \
	      cp -pR $(srcdir)/$$file $(distdir)$$dir || exit 1; \
	    fi; \
	    cp -pR $$d/$$file $(distdir)$$dir || exit 1; \
	  else \
	    test -f $(distdir)/$$file \
	    || cp -p $$d/$$file $(distdir)/$$file \
	    || exit 1; \
	  fi; \
	done
	-find $(distdir) -type d ! -perm -777 -exec chmod a+rwx {} \; -o \
	  ! -type d ! -perm -444 -links 1 -exec chmod a+r {} \; -o \
	  ! -type d ! -perm -400 -exec chmod a+r {} \; -o \
	  ! -type d ! -perm -444 -exec $(SHELL) $(install_sh) -c -m a+r {} {} \; \
	|| chmod -R a+r $(distdir)
dist-gzip: distdir
	$(AMTAR) chof - $(distdir) | GZIP=$(GZIP_ENV) gzip -c >$(distdir).tar.gz
	$(am__remove_distdir)

dist dist-all: distdir
	$(AMTAR) chof - $(distdir) | GZIP=$(GZIP_ENV) gzip -c >$(distdir).tar.gz
	$(am__remove_distdir)

# This target untars the dist file and tries a VPATH configuration.  Then
# it guarantees that the distribution is self-contained by making another
# tarfile.
distcheck: dist
	$(am__remove_distdir)
	GZIP=$(GZIP_ENV) gunzip -c $(distdir).tar.gz | $(AMTAR) xf -
	chmod -R a-w $(distdir); chmod a+w $(distdir)
	mkdir $(distdir)/=build
	mkdir $(distdir)/=inst
	chmod a-w $(distdir)
	dc_install_base=`$(am__cd) $(distdir)/=inst && pwd` \
	  && cd $(distdir)/=build \
	  && ../configure --srcdir=.. --prefix=$$dc_install_base \
	    $(DISTCHECK_CONFIGURE_FLAGS) \
	  && $(MAKE) $(AM_MAKEFLAGS) \
	  && $(MAKE) $(AM_MAKEFLAGS) dvi \
	  && $(MAKE) $(AM_MAKEFLAGS) check \
	  && $(MAKE) $(AM_MAKEFLAGS) install \
	  && $(MAKE) $(AM_MAKEFLAGS) installcheck \
	  && $(MAKE) $(AM_MAKEFLAGS) uninstall \
	  && (test `find $$dc_install_base -type f -print | wc -l` -le 1 \
	      || { echo "ERROR: files left after uninstall:" ; \
	           find $$dc_install_base -type f -print ; \
	           exit 1; } >&2 ) \
	  && $(MAKE) $(AM_MAKEFLAGS) dist-gzip \
	  && rm -f $(distdir).tar.gz \
	  && $(MAKE) $(AM_MAKEFLAGS) distcleancheck
	$(am__remove_distdir)
	@echo "$(distdir).tar.gz is ready for distribution" | \
	  sed 'h;s/./=/g;p;x;p;x'
distcleancheck: distclean
	if test '$(srcdir)' = . ; then \
	  echo "ERROR: distcleancheck can only run from a VPATH build" ; \
	  exit 1 ; \
	fi
	test `$(distcleancheck_listfiles) | wc -l` -eq 0 \
	  || { echo "ERROR: files left after distclean:" ; \
	       $(distcleancheck_listfiles) ; \
	       exit 1; } >&2
check-am: all-am
check: check-am
all-am: Makefile $(SCRIPTS) $(DATA)

installdirs:
	$(mkinstalldirs) $(DESTDIR)$(bindir) $(DESTDIR)$(pkgdatadir)

install: install-am
install-exec: install-exec-am
install-data: install-data-am
uninstall: uninstall-am

install-am: all-am
	@$(MAKE) $(AM_MAKEFLAGS) install-exec-am install-data-am

installcheck: installcheck-am
install-strip:
	$(MAKE) $(AM_MAKEFLAGS) INSTALL_PROGRAM="$(INSTALL_STRIP_PROGRAM)" \
	  INSTALL_STRIP_FLAG=-s \
	  `test -z '$(STRIP)' || \
	    echo "INSTALL_PROGRAM_ENV=STRIPPROG='$(STRIP)'"` install
mostlyclean-generic:

clean-generic:

distclean-generic:
	-rm -f Makefile $(CONFIG_CLEAN_FILES)

maintainer-clean-generic:
	@echo "This command is intended for maintainers to use"
	@echo "it deletes files that may require special tools to rebuild."
	-test -z "$(MAINTAINERCLEANFILES)" || rm -f $(MAINTAINERCLEANFILES)
clean: clean-am

clean-am: clean-generic mostlyclean-am

distclean: distclean-am
	-rm -f $(am__CONFIG_DISTCLEAN_FILES)
distclean-am: clean-am distclean-generic

dvi: dvi-am

dvi-am:

info: info-am

info-am:

install-data-am: install-nobase_dist_pkgdataDATA

install-exec-am: install-binSCRIPTS

install-info: install-info-am

install-man:

installcheck-am:

maintainer-clean: maintainer-clean-am
	-rm -f $(am__CONFIG_DISTCLEAN_FILES)
	-rm -rf autom4te.cache
maintainer-clean-am: distclean-am maintainer-clean-generic

mostlyclean: mostlyclean-am

mostlyclean-am: mostlyclean-generic

uninstall-am: uninstall-binSCRIPTS uninstall-info-am \
	uninstall-nobase_dist_pkgdataDATA

.PHONY: all all-am check check-am clean clean-generic dist dist-all \
	dist-gzip distcheck distclean distclean-generic distcleancheck \
	distdir dvi dvi-am info info-am install install-am \
	install-binSCRIPTS install-data install-data-am install-exec \
	install-exec-am install-info install-info-am install-man \
	install-nobase_dist_pkgdataDATA install-strip installcheck \
	installcheck-am installdirs maintainer-clean \
	maintainer-clean-generic mostlyclean mostlyclean-generic \
	uninstall uninstall-am uninstall-binSCRIPTS uninstall-info-am \
	uninstall-nobase_dist_pkgdataDATA

# Tell versions [3.59,3.63) of GNU make to not export all variables.
# Otherwise a system limit (for SysV at least) may be exceeded.
.NOEXPORT:
