# Supplementary material for: Alkahest NuclearBLAST : a user-friendly BLAST management and analysis system
Source: BMC Bioinformatics. 2005 Jun 15;6:147. doi: 10.1186/1471-2105-6-147 (PMC1181624; doi:10.1186/1471-2105-6-147)
Supplement: Additional File 1 — The program, source and full documentation for installation are included. [file 1471-2105-6-147-s1.gz › alkahest-0.7.5/README]

			README for Alkahest v.0.7.x

			Last updated: 5/14/2003

This is a release of Alkahest, a GPL'd (open source) bioinformatics server package.  
Detailed license information can be found in the LICENSE file. 

The goal of Alkahest is to provide a free bioinformatics solution for genomics projects of various 
sizes.   Alkahest evolved out of scripts that have been in use for almost 3 years, for a variety
of projects.  The development thus far is largely dictated by the needs of its immediate users but
is growing in a direction that should be usable for many genomics laboratories.

ALKAHEST MODULES

Alkahest features are divided into multiple modules.  All modules are installed when Alkahest is 
installed, but the user can decide which to activate and use depending on their needs.  Each module
processes data of some sort and deposits the results into a backend database, and provides a web
interface for the viewing and management of this data.  The existing modules are:

Interceptor ............. sequence processing, from base-calling to vector and contaminant
			  screening, quality trimming, and database submission.  Requires PHRED.
NuclearBLAST ............ BLAST homology searching between two datasets, with database
			  submission.  Requires NCBI BLAST.
GenBank submission ...... bundling up of sequence sets for submission to GenBank, keeping track
			  of what sequences have and have not been sent off.

The following modules are planned as part of the suite but have not yet been implemented:

Annotation .............. Probably will use or interoperate with DAP
Assembly ................ Creation and viewing of contig alignments for genomic assembly.

FUTURE PLANS

In the future NuclearBLAST will support distributed batch BLAST processing for high-volume 
sequencing projects.  This prototype release allows only a single-server installation, where a 
single machine serves as the web server, database server, and batch BLAST search workhorse.  In
future releases it will be possible to distribute these functions across multiple machines, to 
enhance performance.

This release allows you to import BLAST data sets from properly formatted FASTA files, to queue 
batch homology searches between data sets, and to efficiently browse the search results. 

INSTALLATION AND TROUBLESHOOTING

For installation and configuration instructions, look at www/help/index.html.

BUGS

Our online bug tracker is available at www.alkahest.org/bugtrack.  New users may register for 
bug tracker accounts online.

FEEDBACK

Also on the main website we have forums at www.alkahest.org/forums.  New users may register
forum accounts and make comments, feature requests, support requests, etc.
