# Supplementary material for: Alkahest NuclearBLAST : a user-friendly BLAST management and analysis system
Source: BMC Bioinformatics. 2005 Jun 15;6:147. doi: 10.1186/1471-2105-6-147 (PMC1181624; doi:10.1186/1471-2105-6-147)
Supplement: Additional File 1 — The program, source and full documentation for installation are included. [file 1471-2105-6-147-s1.gz › alkahest-0.7.5/configure.in]

# Process this file with autoconf to produce a configure script.
AC_INIT(alkahest, 0.7.1)
AM_INIT_AUTOMAKE
AC_CHECK_PROG( gotPerl, perl, yes )
AC_CHECK_PROG( gotPHP, php, yes )
AC_CHECK_PROG( gotMySQL, mysql, yes )

if  "$gotPHP" = "yes" ; then 
	AC_MSG_NOTICE( [[Good work you got PHP]] )
else 
	AC_MSG_WARN([[ oh shit ]])
fi

AC_OUTPUT(Makefile)
