# Supplementary material for: Alkahest NuclearBLAST : a user-friendly BLAST management and analysis system
Source: BMC Bioinformatics. 2005 Jun 15;6:147. doi: 10.1186/1471-2105-6-147 (PMC1181624; doi:10.1186/1471-2105-6-147)
Supplement: Additional File 1 — The program, source and full documentation for installation are included. [file 1471-2105-6-147-s1.gz › alkahest-0.7.5/config/my.cnf]

[mysqld]
datadir=/var/lib/mysql
socket=/var/lib/mysql/mysql.sock


# added for nuclearblast
#                                  Data file(s) must be able to
#                                  hold your data and indexes.
#                                  Make sure you have enough
#                                  free disk space.
innodb_data_home_dir = /nuclearblast
innodb_data_file_path = /innodb/ibdata/ibdata1:100M:autoextend
innodb_log_group_home_dir = /nuclearblast/innodb/iblogs
innodb_log_arch_dir = /nuclearblast/innodb/iblogs

#                                  Set buffer pool size to
#                                  50 - 80 % of your computer's
#                                  memory
set-variable = innodb_buffer_pool_size=256M
set-variable = innodb_additional_mem_pool_size=10M
#                                  Set the log file size to about
#                                  25 % of the buffer pool size
set-variable = innodb_log_file_size=64M
set-variable = innodb_log_buffer_size=8M
#                                  Set ..flush_log_at_trx_commit
#                                  to 0 if you can afford losing
#                                  some last transactions 
innodb_flush_log_at_trx_commit=1

[mysql.server]
user=mysql
basedir=/var/lib

[safe_mysqld]
err-log=/var/log/mysqld.log
pid-file=/var/run/mysqld/mysqld.pid
