# Supplementary material for: Alkahest NuclearBLAST : a user-friendly BLAST management and analysis system
Source: BMC Bioinformatics. 2005 Jun 15;6:147. doi: 10.1186/1471-2105-6-147 (PMC1181624; doi:10.1186/1471-2105-6-147)
Supplement: Additional File 1 — The program, source and full documentation for installation are included. [file 1471-2105-6-147-s1.gz › alkahest-0.7.5/config/alkahest-template.xml]

<?xml version="1.0" encoding="ISO-8859-1" standalone="yes"?>
<alkahest>
	<database>
		<hostname>localhost</hostname>
		<dbtype>mysql</dbtype>
		<dbname>alkahest</dbname>
		<port>3306</port>
		<dbuser>root</dbuser>
		<dbpasswd></dbpasswd>
		<sequencing>1</sequencing>
		<blasting>1</blasting>
		<annotations>0</annotations>
		<submissions>1</submissions>
		<retry>10</retry>
		<try_delay>5</try_delay>
	</database>
        <interceptor_defaults>
                <mailbox_dirs dir="/alkahest/data/dumpdir /alkahest/data/empty" />
                <reprocess_dir>/alkahest/data/reprocess</reprocess_dir>
                <problem_dir>/alkahest/data/problems</problem_dir>
                <log dir="/alkahest/data/temp" />
                <admin_email>root@localhost</admin_email>
                <alert_email>root@localhost</alert_email>
                <email_interval>daily</email_interval>
                <alert_threshold>30</alert_threshold>
                <phred_value_for_HQ_base>20</phred_value_for_HQ_base>
                <num_allowable_consecutive_bad_bases>20</num_allowable_consecutive_bad_bases>
                <primer_file>/alkahest/data/screens/primers.seq</primer_file>
                <vector_file>/usr/local/genome/lib/screenLibs/vector.seq</vector_file>
                <contaminant_file>/usr/local/genome/lib/screenLibs/vector.seq</contaminant_file>
                <database_host>localhost</database_host>
                <database_name>alkahest</database_name>
                <cross_match_executable>/usr/local/genome/bin/cross_match</cross_match_executable>
                <use_vector_screen>yes</use_vector_screen>
                <use_contaminant_screen>yes</use_contaminant_screen>
                <use_polyA_screen>yes</use_polyA_screen>
                <use_primer_screen>no</use_primer_screen>
                <trim_reads>yes</trim_reads>
                <conversion>from96to384</conversion>
                <screen_vector_with_cross_match_args>'-minmatch 10 -minscore 20'</screen_vector_with_cross_match_args>
                <screen_contaminants_with_cross_match_args>'-minmatch 24 -minscore 20'</screen_contaminants_with_cross_match_args>
                <screen_vector_with_cross_match>yes</screen_vector_with_cross_match>
                <screen_contaminants_with_cross_match>yes</screen_contaminants_with_cross_match>
                <dye_chemistry>big-dye</dye_chemistry>
                <phred_executable>/usr/local/genome/bin/phred</phred_executable>
        </interceptor_defaults>
        <interceptor_project>
                <project_id>xsaj</project_id>
                <arrives_in_format>96-well</arrives_in_format>
                <pattern>RAD[^_]+_([A-H])(\d{2})_xsaj(\d{3})([a-d])([f|r])(\d)_(\d{3})\.ab1</pattern>
                <project_location>/alkahest/data/projects/xsaj</project_location>
                <project_types>BAC, MAGNAPORTH, TEST_DATA</project_types>
                <project_description>Magnaporthe BAC xsaj</project_description>
                <email_list>root@localhost</email_list>
                <get_row>1</get_row>
                <get_col>2</get_col>
                <get_plate_number>3</get_plate_number>
                <get_offset>4</get_offset>
                <get_direction>5</get_direction>
                <get_version>6</get_version>
                <get_capillary>7</get_capillary>
                <phred_value_for_HQ_base>20</phred_value_for_HQ_base>
                <num_allowable_consecutive_bad_bases>20</num_allowable_consecutive_bad_bases>
                <primer_file>/alkahest/data/screens/primers.seq</primer_file>
                <vector_file>/alkahest/data/screens/vector.seq</vector_file>
                <contaminant_file>/alkahest/data/screens/vector.seq</contaminant_file>
                <database_host>localhost</database_host>
                <database_name>alkahest</database_name>
                <cross_match_executable>/usr/local/genome/bin/cross_match</cross_match_executable>
                <use_vector_screen>yes</use_vector_screen>
                <use_contaminant_screen>yes</use_contaminant_screen>
                <use_polyA_screen>yes</use_polyA_screen>
                <use_primer_screen>no</use_primer_screen>
                <use_trimmer>yes</use_trimmer>
                <submit target="genbank" class="genomic" type="new">
                        <submit_description>All new data as of 2003-Apr-16</submit_description>
 	                <publication_file>Unpublished Data</publication_file>
        	        <library_file>Rat Lambda Zap Express Library</library_file>
                	<contact_file>Stuart Jefferys</contact_file>
                	<min_HQ_length_submitted>100</min_HQ_length_submitted>
                	<max_allowed_contaminant_nt>0</max_allowed_contaminant_nt>
                	<sequence_class>BAC ends</sequence_class>
                </submit>
        </interceptor_project>
	<nuclearblast>
		<tmp dir="/alkahest/data/temp/" />
		<blast_bin dir="/usr/local/genome/blast/" />
		<num_blasts_per_job>100</num_blasts_per_job>
		<GridPrestage></GridPrestage>
		<GridSubmit>"/usr/pbs/bin/qsub -j eo -o /dev/null -N \"NucBLAST_%2$s_PK\" -u analysis -l nodes=NB:ppn=1 -q workq -v ALKAHEST_ROOT=\"/usr/local/genome/alkahest/\",DB_HOST=\"%3$s\",DB_NAME=\"%4$s\" %1$s"</GridSubmit>
		<blastdb dir="/alkahest/data/blastdbs/" />
		<number_processors>1</number_processors>
	</nuclearblast>
	<submission>
		<submit_dir>/home/sjefferys/ah/data/temp/</submit_dir>
                <publication ID="Unpublished Data" author_list="Stuart R. Jefferys" year="2003" status="1">
			<meduid>test me</meduid>
			<journal></journal>
			<volume></volume>
			<suppl></suppl>
			<issue></issue>
			<i_suppl></i_suppl>
			<pages></pages>
			<desc></desc>
                </publication>
		<library ID="Bob" organism="Homo sapiens">
			<lib_strain></lib_strain>
			<lib_cultivar></lib_cultivar>
			<lib_sex></lib_sex>
			<lib_organ></lib_organ>
			<lib_tissue></lib_tissue>
			<lib_cell_type></lib_cell_type>
			<lib_cell_line></lib_cell_line>
			<lib_stage></lib_stage>
			<lib_host></lib_host>
			<lib_vector></lib_vector>
			<lib_v_type></lib_v_type>
			<lib_re_1></lib_re_1>
			<lib_re_2></lib_re_2>
			<lib_desc>Description of library including prep methods, vector, etc.</lib_desc>
		</library>
		<library ID="Rat Lambda Zap Express Library" organism="Rattus norvegicus">
			<lib_strain></lib_strain>
			<lib_cultivar></lib_cultivar>
			<lib_sex></lib_sex>
			<lib_organ></lib_organ>
			<lib_tissue></lib_tissue>
			<lib_cell_type></lib_cell_type>
			<lib_cell_line></lib_cell_line>
			<lib_stage></lib_stage>
			<lib_host></lib_host>
			<lib_vector></lib_vector>
			<lib_v_type></lib_v_type>
			<lib_re_1></lib_re_1>
			<lib_re_2></lib_re_2>
			<lib_desc>Description of library including prep methods, vector, etc.</lib_desc>
		</library>
                <contact ID="Stuart Jefferys">
			<cont_></cont_>
			<cont_fax></cont_fax>
			<cont_tel></cont_tel>
			<cont_email></cont_email>
			<cont_lab></cont_lab>
			<cont_inst></cont_inst>
			<cont_add></cont_add>
			<cont_desc></cont_desc>
                </contact>
	</submission>
</alkahest>
