# Supplementary material for: Alkahest NuclearBLAST : a user-friendly BLAST management and analysis system
Source: BMC Bioinformatics. 2005 Jun 15;6:147. doi: 10.1186/1471-2105-6-147 (PMC1181624; doi:10.1186/1471-2105-6-147)
Supplement: Additional File 1 — The program, source and full documentation for installation are included. [file 1471-2105-6-147-s1.gz › alkahest-0.7.5/config/alkahest.xml.README]

Database Definition Blocks:

You can configure an Alkahest Web Server's configuration file (alkahest.xml)
to access any number of Alkahest Data Servers.  For each Alkahest Data
Server you want to access you must define a <database></database> block
within alkahest.xml.  All tags described below are required.

	DATABASE ACCESS INFORMATION TAGS:
	<hostname>	the hostname of the database
	<dbtype>	implementation type of RDBMS (presently
			"mysql" is only supported option)
	<dbname>	user-defined name of the database
	<port>		port used to communicate with the database
			(MySQL's port defaults to 3306).
	<dbuser>	a username with access to the database
	<dbpasswd>	the password dbuser uses to access the database

	MODULE ACTIVATION BOOLEAN TAGS:
	The following tags must enclose either 0 or 1, and indicate
	which module types this Alkahest database supports.
	<sequencing>	Database supports Interceptor	
	<blasting>	Database supports NuclearBLAST
	<annotations>	Database supports Whiteboard (not yet implemented)

Interceptor Defaults block.
	<mailbox_dirs dir="dir1 dir2">	
	Mailbox directories are directories you want Interceptor to intercept
	new volumes (directories) of trace files from.  Interceptor must
	have read/write access to these directories, and it will remove
	the volumes of trace files it finds there after it has deposited
	copies in the project's permanent storage location.

	e.g:	<mailbox_dirs dir="/home/mike/chromats /home/sara/chromats"/>


	<cross_match_executable>
	filesystem location of cross_match, which must be executable
	by Interceptor.

	<phred_executable>
	filesystem location of PHRED, which must be executable by
	Interceptor.

	These are the only tags that absolutely must be in the
	<interceptor_defaults> block.  However, default values
	for tags from the Project block can be defined by assigning
	that value within <interceptor_defaults>.  Default values
	will be overridden by any definitions present in that
	project's definition block.


Project Definition blocks.

Every project -- which is to say every dataset you want to 
distinguish from all others -- must have its own project definition
block within your alkahest.xml configuration file.  Interceptor
determines what to do with new data based on the alkahest.xml 
configuration parameters associated with the project.  In fact,
Interceptor needs this file to be properly configured to even
recognize a set of data as belonging to a known project.  It does
this by analyzing the names of the incoming reads against a naming
pattern that you define.  This brings us to the first required tag
for this block:

	<pattern>	A (Perl regular expression) pattern that matches the
			naming convention for this project, and which also
			encloses in parentheses the various bits of data that
			have to be parsed from the name.

	E.g.:  
	<pattern>
	RAD[^_]+_([A-H])(\d{2})_xsay(\d{3})([a-d])([f|r])(\d)_(\d{3})\.ab1
	</pattern>
	This pattern would match a name like: RADEXAMPL_A01_xsay003af1_001.ab1
	It will 'yank' values into some special variables defined by Perl
	wherever pairs of parentheses appear in the pattern.  According to
	our pattern seven elements are parsed from the name as shown here:

		RADEXAMPL_(A)(01)_xsay(003)(a)(f)(1)_(001).ab1	

	Now interceptor needs to be told which pair of parentheses encloses
	which datum.  There are seven datums (data, whatever) that Interceptor
	expects to be in each name: the row of the well, the column of the
	well, the plate number, the plate offset, the sequencing direction,
	the version number, and the capillary number.  Each of these datums
	has a "get_" tag, and the value for each tag should be the number
	of the parentheses-pair from the original naming pattern.

	It's something that is easier to explain by example.  Here are the
	"get_" tags that would correctly parse the necessary information 
	from the sample filename we referred to immediately above.

	<get_row>1</get_row>
	<get_col>2</get_col>
	<get_plate_number>3</get_plate_number>
	<get_offset>4<get_offset>
	<get_direction>5<get_direction>
	<get_version>6<get_version>
	<get_capillary>7<get_capillary>


	<database_host>

	The name of the host of the Alkahest database that you want
	data from this project to be put into.  (Each such database
	must have its own definition block).	


	<database_name>
	The name of the Alkahest database that you want data from this
	project to be put into.  (Each such database must have its own
	definition block).


	<project_id>
	The name of this sequencing project: should be a fairly short
	unique identifier.


	<project_location>
	The filesystem location reserved for data from this project.
	The location must exist and Interceptor must have write
	access to it.


	<problem_dir>/alkahest/data/problems</problem_dir>
	The Problem Directory is the directory where you want Interceptor
	to deposit incoming data it could not handle (data whose naming
	pattern could not be correlated with any Project blocks in
	alkahest.xml, for example).  Interceptor must have read/write
	access to this directory.  


	<log dir = "/alkahest/data/temp" />
	The Log Directory is the directory where Interceptor will deposit
	its .log files, names of which will look something like this:
	INT-root-20030407-153902.log.  Interceptor must have read/write
	access to this directory.


	<admin_email>
	This tag encloses the email address of the Alkahest system
	administrator.


	<alert_email>
	This tag encloses an email address to which alert messages
	are sent.


	<alert_treshold>
	This tag should enclose a percent value (a value
	between 0 and 100).  A plate whose percentage of "high
	quality" reads is less than this value triggers an alert
	email.


	<phred_value_for_HQ_base>
	This tag should enclose a PHRED-style quality value (a value
	between 0 and 100).  This defines the minimum score necessary
	for a base to be considered "high quality".	


	<num_allowable_consecutive_bad_bases>
	Establishes a number of bases not meeting the "high-quality"
	criteria, that will force the Trimmer to split the sequence
	by.  Effectively defines the number of bad bases sufficient
	to end a good read.

	<primer_file>
	filesystem location of FASTA file containing primers to be
	screened in this project.  Must be readable by Interceptor.

	<vector_file>
	filesystem location of FASTA file containing vectors to be
	screened in this project.  Must be readable by Interceptor.

	<contaminant_file>
	filesystem location of FASTA file containing contaminants to be
	screened in this project.  Must be readable by Interceptor.

	<use_contaminant_screen>
	yes/no.  Indicates whether you want to screen the contaminants
	contained in <contaminant_file> from your sequence.

	<use_polyA_screen>
	yes/no.  Indicates whether you want Interceptor to screen
	for polyAs/polyTs.

	<trim_reads>
	yes/no.  Indicates whether you want Interceptor to trim the
	sequences.

	<arrives_in_format>
	Allowable values: 96-well, 384-well.  Indicates what format
	you are expecting data to arrive in.  For data straight off
	the ABI 3100 sequencers, this will be 96-well, i.e.:
		<arrives_in_format>96-well</arrives_in_format>

	<conversion>
	Allowable values: from96to384, from384to384, from96to96, none.  
	Indicates what conversion should be performed on the read names.  
	Generally 96-well names need to be converted back to the 384-well
	format of an original library (a la from96to384).  The other
	"from" options are supplied if you don't need to do that: "none"
	is supplied if your names are already in exactly the format 
	Interceptor will produce (probably only useful for running data
	through on subsequent occasions).
  

	<project_types>
	This tag encloses a comma-separated list of strings, which
	are user-defined "types" that can be queried against, i.e.:

		<project_types>BAC, TEST_DATA, PRIVATE</project_types>


	<project_description>
	This tag encloses a string that describes the project in 
	basically any way you wish, as long as there aren't any 
	weird XML-breaking characters in it.

	<email_list>
	This tag encloses a comma-separated list of email addressed
	that are slated to recieve regular (non emegency-alert)
	emails about incoming data for this project.

	<screen_vector_with_crossmatch_args>
	A quoted argument string for crossmatch to use when screening
	vector.  Ex:
		<screen_vector_with_crossmatch_args>
		"-minmatch 10 -minscore 20"
		</screen_vector_with_crossmatch_args>


	<screen_contaminants_with_crossmatch_args>
	A quoted argument string for crossmatch to use when screening
	contaminants.  Ex:
		<screen_contaminants_with_crossmatch_args>
		"-minmatch 24 -minscore 20"
		</screen_contaminants_with_crossmatch_args>


	<dye_chemistry>
	The sequencing chemistry for this project.  Presently only
	"big-dye" is supported (support consists of producing properly
	renamed St. Louis format trace files).  Ex:
		<dye_chemistry>
		big_dye
		</dye_chemistry>
