# Supplementary material for: Alkahest NuclearBLAST : a user-friendly BLAST management and analysis system
Source: BMC Bioinformatics. 2005 Jun 15;6:147. doi: 10.1186/1471-2105-6-147 (PMC1181624; doi:10.1186/1471-2105-6-147)
Supplement: Additional File 1 — The program, source and full documentation for installation are included. [file 1471-2105-6-147-s1.gz › alkahest-0.7.5/Makefile.am]

## Process this file with automake to produce Makefile.in

MAINTAINERCLEANFILES = Makefile.in aclocal.m4 configure config.log config.status autom4te-2.53.cache


bin_SCRIPTS = bin/int_pipeline.plx bin/int_insert_screens.plx bin/int_insert_volume.plx
bin_SCRIPTS += bin/int_shave_fasta.plx
bin_SCRIPTS += bin/alk_FASTA_summary.plx
bin_SCRIPTS += bin/dc_format_tab_output.plx bin/dc_submit_large.plx 
bin_SCRIPTS += bin/dc_xml.plx bin/dc_text_xml.plx
bin_SCRIPTS += bin/nb_blast_split.plx bin/nb_screen_by_name.plx bin/nb_submit_xml.plx
bin_SCRIPTS += bin/retrieveFASTAs.plx

nobase_dist_pkgdata_DATA = sql/interceptor.sql sql/nuclearblast.sql
nobase_dist_pkgdata_DATA += config/alkahest.xml config/interceptor.cfg
nobase_dist_pkgdata_DATA += data/screens/primers.seq
