# Supplementary material for: Alkahest NuclearBLAST : a user-friendly BLAST management and analysis system
Source: BMC Bioinformatics. 2005 Jun 15;6:147. doi: 10.1186/1471-2105-6-147 (PMC1181624; doi:10.1186/1471-2105-6-147)
Supplement: Additional File 1 — The program, source and full documentation for installation are included. [file 1471-2105-6-147-s1.gz › alkahest-0.7.5/ChangeLog]

2003-05-14 15:55  cvs

	* INSTALL: Moved install instructions.

2003-05-14 15:53  cvs

	* README: Updated README and removed old install instructions which
	are more up to date elsewhere.

2003-05-14 14:45  cvs

	* ChangeLog, bin/nb_add_BLAST_dataset.plx,
	www/nuclearblast/nb_view_hit_list.php: updated changelog (this
	could cause a Strange Loop type paradox)

2003-05-14 13:41  cvs

	* www/interceptor/projectstats.php: Clearer description of
	sequences, new row

2003-05-14 12:22  cvs

	* lib/Alkahest_SeqUtils.pm: Bug fix in counting vector vs poor
	quality as reasoning for rejecting sequences.

2003-05-14 12:21  cvs

	* bin/int_pipeline.plx: Looks like a debug line checked in by
	accident.

2003-05-14 11:25  cvs

	* bin/int_insert_volume.plx: Fixed the duplicate project type
	submission bug.

2003-05-12 16:30  cvs

	* bin/int_pipeline.plx: Fixed bug with creation of read records,
	that would surface depending on your choice of email activity and
	the rate at which plates were coming in (ultimately a bad parameter
	list)

2003-05-12 16:06  cvs

	* lib/Alkahest_Database.pm: SRJ -		get_dbh - Modified
	to take (opt) third parameter, the name      of the config file.
	Added the name of the config file used before	    as a global
	default, and use it if not prrovided.	    Added error checking
	for parameters and too many parameters.    Added functionality to
	retry connection on failure, using config	 file parameters.
	
	SRJ -		getRecordAsHash - New procedure to wrap reading a
	record	      from a table by unique primary key. Returns a
	reference to hash	  with the fieldname/values for the
	retrieved element. Does       significant error checking.
	
	SRJ -		getRecordsAsArray - New procedure to wrap reading a
	record	    from a table by a possibly non unique key name. Returns
	a reference	to an array, each element of which is a reference
	to a hash of one      retrieved record. Does significant error
	checking.

2003-05-12 15:43  cvs

	* config/alkahest-template.xml: SRJ -	       Added <retry> and
	<try_delay> as children to <database>.		<retry> is the 
	number of attempts to connect before giving up, 	
	<try_delay> is the delay in seconds before retrying to connect.
	
	SRJ -		Added <submission> as a child element of
	<database>, a binary	     flag indicating the presence of the
	submission code (1) or not (0).
	
	SRJ -		Added <submit> element as a child element of	   
	 <interceptor_project>. Contains several elements to support	   
	submitting data to national repository.
	
	SRJ -	   Added <submission> element to root, containins data
	needed	       for submissions. TO DO. Most of this should be
	migrated to the 	database.

2003-05-12 14:57  cvs

	* lib/Alkahest_SeqUtils.pm: SEK : sorry about the spam!

2003-05-12 13:51  cvs

	* www/interceptor/projectstats.php: More fixes to the project stats
	page, plus a column for whole project totals, complete with
	percentages to two decimal places.  Fixed the minimum mean quality
	value which was always showing up as zero due to an initialization
	bug.

2003-05-12 10:41  cvs

	* bin/int_exportSequence.plx, bin/nb_add_BLAST_dataset.plx,
	www/index.php, www/sessionizer.php,
	www/images/SMALL_blast_datasets.png,
	www/images/SMALL_blast_job_list.png,
	www/images/SMALL_dataset_list.png,
	www/images/SMALL_import_dataset.png,
	www/images/SMALL_job_setup.png, www/images/check.png,
	www/images/dataset_list.png, www/images/import_dataset.png,
	www/images/int_logo.png, www/images/job_setup.png,
	www/images/job_stats.png, www/images/nb_logo.png,
	www/images/nuc.png, www/images/pro.png, www/images/version.png,
	www/images/web.png, www/images/x.png, www/interceptor/img.php,
	www/interceptor/viewseq.php, www/interceptor/viewseqplate.php,
	www/nuclearblast/nb_add_dataset.php,
	www/nuclearblast/nb_confirm_job_delete.php,
	www/nuclearblast/nb_edit_dataset.php,
	www/nuclearblast/nb_find_term.php,
	www/nuclearblast/nb_manage_datasets.php,
	www/nuclearblast/nb_menu_lib.php,
	www/nuclearblast/nb_paginator.php,
	www/nuclearblast/nb_request_job.php,
	www/nuclearblast/nb_search_lister.php,
	www/nuclearblast/nb_verify_job_delete.php,
	www/nuclearblast/nb_view_align2seqs.php,
	www/nuclearblast/nb_view_blastdatasets.php,
	www/nuclearblast/nb_view_dbentry.php,
	www/nuclearblast/nb_view_found_terms.php,
	www/nuclearblast/nb_view_hit_list.php,
	www/nuclearblast/nb_view_hsp_list.php,
	www/nuclearblast/nb_view_job_list.php,
	www/nuclearblast/nb_view_job_stats.php,
	www/nuclearblast/nb_view_search_list.php,
	www/nuclearblast/nb_widget_hsps.php: TDH 5/12/2003
	
	All PHP on Interceptor side now has standardized session variables
	All links except perhaps some pagination links now working. 
	Backlinking from NuclearBLAST should be working right
	int_exportSequence.plx fixed to handle no description lines & other
	probs fixed All PHP should use a common database access method Lots
	of aesthetic changes

2003-05-12 10:11  cvs

	* lib/Alkahest_SeqUtils.pm: Primer and polyA nucleotide count fixed

2003-05-08 15:01  cvs

	* www/interceptor/projectstats.php: Much improved!  Works with new
	statistics tables, but still need:  * mean/longest HQ regions put
	back in for backward compatibility  * correct entry of statistics
	into database

2003-05-02 10:17  cvs

	* bin/nb_blastPIPE.pl: changed tagging of searches to include a
	rand to prevent re-blasting jobs.
	
	SED

2003-05-01 17:44  cvs

	* sql/alkahest.sql: Renamed keys; merged statistics tables; added
	user/groups.

2003-05-01 17:43  cvs

	* www/interceptor/: img.php, miniSeqImg.php, project.php,
	projectstats.php, sequencedb.php, viewseq.php, viewseqplate.php:
	Fixes for renaming of keys in database.  Statistics under
	reconstruction.

2003-05-01 17:42  cvs

	* bin/int_insert_volume.plx, lib/Alkahest_Database.pm,
	lib/Alkahest_FileSystem.pm, lib/Alkahest_SeqStats.pm: Statistics
	overhaul.

2003-05-01 17:42  cvs

	* bin/int_pipeline.plx: SEK; Will this ever actually commit!? Major
	changes for reprocessing volumes.  Overhaul of statistics.  Time
	increment for email comes from config.

2003-05-01 16:35  cvs

	* bin/int_pipeline.plx: [no log message]

2003-05-01 16:06  cvs

	* www/nuclearblast/: nb_confirm_job_delete.php,
	nb_verify_job_delete.php: TDH 5/1/2003 Job deletion (with a
	confirmation page) works now.

2003-05-01 15:47  cvs

	* www/nuclearblast/nb_menu_lib.php: [no log message]

2003-05-01 15:46  cvs

	* www/nuclearblast/nb_verify_job_delete.php: TDH 5/1/2003 Adding
	verification for job deletion

2003-05-01 15:16  cvs

	* sql/: interceptor.sql, nuclearblast.sql: TDH 5/1/2003 Got rid of
	old interceptor.sql and nuclearblast.sql

2003-05-01 14:19  cvs

	* lang/en/strings.txt: [no log message]

2003-05-01 14:15  cvs

	* bin/int_pipeline.plx: TDH 5/1/2003 FINALLY put error strings back
	in int_pipeline.plx

2003-05-01 13:38  cvs

	* www/images/working_logo.png: TDH -- added new logo

2003-05-01 13:13  cvs

	* lib/Alkahest_SeqStats.pm: Couple extra defaults for more
	bookkeeping.

2003-05-01 11:18  cvs

	* bin/int_insert_volume.plx, bin/int_pipeline.plx,
	lib/Alkahest_FileSystem.pm, lib/QA_NucSequence.pm,
	www/interceptor/sequencedb.php,
	www/nuclearblast/nb_add_dataset.php,
	www/nuclearblast/nb_edit_dataset.php,
	www/nuclearblast/nb_manage_datasets.php,
	www/nuclearblast/nb_menu_lib.php,
	www/nuclearblast/nb_view_blastdatasets.php: TDH 5/1/2003  Happy
	fuckin international socialist worker appreciation day
	
	--verified you can now have but one mailbox directory --verified
	you don't need any projecttypes really --fixed subclone names
	--added GZIP support --fixed trailing whitespace problem in
	projecttype names --fixed projecctype collision bug

2003-04-23 17:29  cvs

	* bin/int_exportSequence.plx: Fixed default for contaminant screen;
	added flag '-o' for dumping ONLY contaminated sequences.

2003-04-21 17:26  cvs

	* bin/int_exportSequence.plx: Whoops, default should be 25 bases
	for contaminant flag and not 10.

2003-04-21 17:21  cvs

	* www/interceptor/img.php: Altered trim block of display to allow
	contaminant to be seen as well.

2003-04-21 17:20  cvs

	* bin/int_pipeline.plx: Contaminant screen works off raw sequence
	rather than vector (!)

2003-04-21 17:19  cvs

	* bin/int_exportSequence.plx: Change to support new flag to
	completely discard contaminant sequences.

2003-04-21 10:43  cvs

	* lang/en/strings.txt: TDH fixed string file so that last line
	doesn't lack a newline.

2003-04-17 13:41  cvs

	* bin/Stratagene_FASTA_converter.plx: TDH Added this handy script
	for converting Stratagene sequence files (complete with line
	numbers and ordering spaces) into good 'ol FASTA format`

2003-04-17 13:40  cvs

	* www/help/installation_guide.html: TDH

2003-04-15 21:29  cvs

	* lib/Alkahest_SeqStats.pm: Added some stats (amount of screened
	nucleotides, volume/time bookkeeping)

2003-04-15 21:27  cvs

	* lib/Alkahest_SeqUtils.pm: Some cleanup; addition of counting of
	screened nucleotides, flagging of sequence as contaminated

2003-04-15 21:22  cvs

	* bin/int_pipeline.plx: Two minor corrections; plus addition of
	per-project emails.  Also time stamps for plates based on file
	dates, if dates are not provided.

2003-04-14 10:35  cvs

	* www/help/: administrators_guide.html, developers_guide.html,
	index.html, installation_guide.html, managers_guide.html,
	users_guide.html: TDH More documentation...

2003-04-11 13:40  cvs

	* www/help/: acknowledgements.html, administrators_guide.html,
	index.html, installation_guide.html, users_guide.html: TDH added
	documentation files

2003-04-09 16:36  cvs

	* config/alkahest.xml.README: TDH Added alkahest.xml README
	documentation.

2003-04-09 15:45  cvs

	* config/alkahest-template.xml: TDH Removed cruft from
	alkahest-template.xml

2003-04-09 11:40  cvs

	* bin/int_pipeline.plx, doc/bioperlguide2.html: TDH removed
	bioperlguide.html, which was old and sucky.

2003-04-07 15:42  cvs

	* bin/nb_add_BLAST_dataset.plx: -TDH Changed "LOAD DATA INFILE" to
	"LOAD DATA LOCAL INFILE"

2003-04-02 15:35  cvs

	* lib/Alkahest_SeqUtils.pm: Fix for 2 missing cases of primer
	matching (forward/complement and reverse/normal), not heavily
	tested though!

2003-03-31 16:51  cvs

	* lib/Alkahest_Parameters.pm: Configuration for list of projects
	(similar to defaults section, but makes an array)

2003-03-31 16:48  cvs

	* config/interceptor.cfg: Removed (use alkahest.xml instead, for
	interoperability with PHP etc)

2003-03-31 16:46  cvs

	* config/alkahest-template.xml: Additions to get all the leftover
	stuff from interceptor.cfg

2003-03-31 16:45  cvs

	* bin/int_pipeline.plx: Interceptor alterations to get config from
	alkahest.xml exclusively (no interceptor.cfg)

2003-03-31 10:52  cvs

	* www/: index.php, nuclearblast/nb_add_dataset.php,
	nuclearblast/nb_edit_dataset.php,
	nuclearblast/nb_evalue_dist_graph.php,
	nuclearblast/nb_fastacmd_yanker.php, nuclearblast/nb_find_term.php,
	nuclearblast/nb_lib_database_connect.php,
	nuclearblast/nb_manage_datasets.php, nuclearblast/nb_menu_lib.php,
	nuclearblast/nb_outlinks.php, nuclearblast/nb_paginator.php,
	nuclearblast/nb_request_job.php, nuclearblast/nb_search_lister.php,
	nuclearblast/nb_view_align2seqs.php,
	nuclearblast/nb_view_blastdatasets.php,
	nuclearblast/nb_view_dbentry.php,
	nuclearblast/nb_view_found_terms.php,
	nuclearblast/nb_view_hit_list.php,
	nuclearblast/nb_view_hsp_list.php,
	nuclearblast/nb_view_job_list.php,
	nuclearblast/nb_view_job_stats.php,
	nuclearblast/nb_view_search_list.php,
	nuclearblast/nb_widget_hsps.php: TDH -- fixed problems with last
	COMMIT

2003-03-30 14:15  cvs

	* www/nuclearblast/nb_view_found_terms.php: fixed variables
	mismatches

2003-03-30 14:14  cvs

	* www/nuclearblast/nb_find_term.php: fixed variable mismatches..

2003-03-27 17:04  cvs

	* www/nuclearblast/: nb_request_job.php, nb_search_lister.php,
	nb_view_job_list.php: little changes...

2003-03-27 17:01  cvs

	* sql/: alkahest.sql, nuclearblast.sql: added in changes to allow
	for blastall's other parameters

2003-03-27 16:48  cvs

	* bin/nb_add_BLAST_dataset.plx: changed to load data infile from
	load data local infile to allow for non-local blastdbentry inserts.
	
	-SED

2003-03-27 16:07  cvs

	* bin/nb_request_job.plx: 
	1) added -a option  -- allows for any advanced switches from
	blastall --  needs new field in job table  --> advanced char(255)
	
	2) moved scheduler call template into alkahest.xml -- sprintf
	merges in the appropriate params -- allows for changing batch job
	systems

2003-03-27 14:43  cvs

	* config/alkahest-template.xml: added in GridSubmit and
	GridPrestage --> see update to nb_request_job for full details

2003-03-27 14:37  cvs

	* bin/nb_blastPIPE.pl: added ability to take string out of database
	job.advanced and tack that onto the blast parameters for advanced
	switches to the job -SED

2003-03-27 14:33  cvs

	* bin/nb_add_BLAST_dataset.plx: fixed bug: if the name was already
	in lcl| format it would prepend another lcl| resulting in a name
	like lcl|lcl|yadda - SED

2003-03-27 14:29  cvs

	* www/nuclearblast/nb_view_align2seqs.php: changed hard coded xml
	file to work off of alkahest_root fixed tmp dir bug

2003-03-25 16:36  cvs

	* sql/alkahest.sql: TDH just makin sure I got everything

2003-03-25 15:37  cvs

	* www/nuclearblast/nb_evalue_dist_graph.php: TDH added now useless
	script for producing evalue distrobution histogram

2003-03-25 15:37  cvs

	* www/interceptor/int_nbexport.php: TDH see my last comment

2003-03-25 15:35  cvs

	* www/interceptor/project.php: TDH First draft of interceptor
	dataset export to NB

2003-03-25 12:05  cvs

	* config/interceptor.cfg, www/index.php,
	www/interceptor/viewseq.php, www/nuclearblast/nb_view_dbentry.php,
	www/nuclearblast/nb_view_job_stats.php: TDH Ok, mostly I just
	brushed up the connection between INT & NB, and fixed the internal
	links in INT that I had blown away.

2003-03-24 17:11  cvs

	* bin/int_pipeline.plx, bin/nb_add_BLAST_dataset.plx,
	config/interceptor.cfg, lib/Alkahest_FileSystem.pm,
	sql/alkahest.sql, www/interceptor/viewseq.php,
	www/nuclearblast/nb_menu_lib.php, www/nuclearblast/nb_outlinks.php,
	www/nuclearblast/nb_request_job.php,
	www/nuclearblast/nb_view_dbentry.php,
	www/nuclearblast/nb_view_hit_list.php,
	www/nuclearblast/nb_view_hsp_list.php,
	www/nuclearblast/nb_view_job_list.php,
	www/nuclearblast/nb_view_job_stats.php,
	www/nuclearblast/nb_view_search_list.php: [no log message]

2003-03-24 13:55  cvs

	* config/alkahest-template.xml: Email preferences for interceptor.

2003-03-24 13:55  cvs

	* bin/int_pipeline.plx: Email preferences from alkahest.xml

2003-03-21 15:33  cvs

	* bin/int_pipeline.plx: Oops - left periodic email on at debugging
	threshold instead of daily.

2003-03-21 15:27  cvs

	* lib/Alkahest_SeqStats.pm: Added volume name to statistics object
	(much cleaner this way)

2003-03-21 15:27  cvs

	* bin/int_pipeline.plx: Fixed up statistics in periodic email;
	added emergency email (50% threshold)

2003-03-20 18:16  cvs

	* lib/Alkahest_SeqStats.pm: Added some real statistics and reworked
	so it can be properly used as a container for statistics for a
	plate, rather than just a single sequence of a plate.

2003-03-20 18:15  cvs

	* lib/Alkahest_SeqUtils.pm: Modified trim function to collect,
	initialize, and clean up statistics object.

2003-03-20 18:15  cvs

	* bin/int_pipeline.plx: Pipeline caches statistics objects from
	plates that have been run and sends this information in the regular
	email.

2003-03-20 14:56  cvs

	* lib/Alkahest_SeqStats.pm: This is in a very early stage.  This
	object allows you to hand off from one function to another a
	growing record of statistics; the idea is to collect information
	over a series of incoming plates and both log that to a file and
	email it to any interested parties.

2003-03-19 15:49  cvs

	* lib/Alkahest_SeqUtils.pm: Proper use of use_primer/use_polyA
	flags (I think!)

2003-03-19 15:49  cvs

	* bin/int_pipeline.plx: Daemon behavior fixes (dealing with
	incomplete chromats), changes I thought I'd checked in earlier: new
	call to trim/primer/polyA suite

2003-03-19 13:48  cvs

	* lib/Alkahest_SeqUtils.pm: Reorganization: 2-pass trim operation
	with special screens (primer/polyA) inbetween; ability to record
	statistics; also hefty dose of off-by-one bug fixes.

2003-03-19 13:42  cvs

	* www/interceptor/img.php: Corrected display off-by-one error (code
	looks weird but I believe it is correct)

2003-03-19 11:40  cvs

	* bin/int_pipeline.plx, bin/nb_add_BLAST_dataset.plx,
	sql/alkahest.sql, www/nuclearblast/nb_menu_lib.php,
	www/nuclearblast/nb_outlinks.php,
	www/nuclearblast/nb_view_dbentry.php: T.D.H.  Lots of work on
	nb_add_BLAST_dataset.plx, cleaning it up and documenting it.  Fixed
	a couple of bugs, too; one that was losing the first entry in a
	FASTA file for example...  Halfway to bidirectional connectivity
	between INT & NB

2003-03-14 14:26  cvs

	* www/nuclearblast/help/: nb_help.html,
	nb_help_adding_BLAST_datasets.html,
	nb_help_adding_BLAST_datasets_cmd.html,
	nb_help_adding_BLAST_datasets_ncbi.html,
	nb_help_adding_BLAST_datasets_web.html: T.D.H.	Adding a slew of
	HTML help files, all addressing the induction of new NuclearBLAST
	datasets

2003-03-14 14:20  cvs

	* www/: config_colors.php, config_db.php, config_style.php,
	config_system.php, nuclearblast/nb_menu_lib.php: T.D.H.  Removed
	from project:	   www/config_db.php	   www/config_colors.php  
	www/config_system.php	www/config_style.php

2003-03-14 14:14  cvs

	* www/nuclearblast/: index.php, nb_view_databases.php: T.D.H. 
	Deleted /www/nuclearblast/index.php (the old entry page) and
	nb_view_databases.php from the project.

2003-03-14 11:48  cvs

	* lib/Alkahest_Database.pm: Removed alternate method of getting
	database handle, specifying config file, which we've decided
	against ever using.

2003-03-14 11:47  cvs

	* lib/: Alkahest_ScreenMerger.pm, Alkahest_Trimmer.pm: Old modules
	for trimming, no longer in use, removing to keep things tidy
	(undelete if you need them).

2003-03-14 11:31  cvs

	* config/alkahest-template.xml: Had a merge conflict; this version
	should have both admin_email and log directory.

2003-03-14 11:06  cvs

	* www/: config.php, config_db.php, nuclearblast/index.php,
	nuclearblast/nb_add_dataset.php, nuclearblast/nb_edit_dataset.php,
	nuclearblast/nb_fastacmd_yanker.php,
	nuclearblast/nb_lib_database_connect.php,
	nuclearblast/nb_manage_datasets.php, nuclearblast/nb_menu_lib.php,
	nuclearblast/nb_outlinks.php, nuclearblast/nb_paginator.php,
	nuclearblast/nb_request_job.php, nuclearblast/nb_search_lister.php,
	nuclearblast/nb_view_align2seqs.php,
	nuclearblast/nb_view_blastdatasets.php,
	nuclearblast/nb_view_databases.php,
	nuclearblast/nb_view_dbentry.php,
	nuclearblast/nb_view_found_terms.php,
	nuclearblast/nb_view_hit_list.php,
	nuclearblast/nb_view_job_list.php,
	nuclearblast/nb_view_job_stats.php,
	nuclearblast/nb_view_search_list.php,
	nuclearblast/nb_widget_hits.php, nuclearblast/nb_widget_hsps.php:
	T.D.H.	1) made sure all files in /www/nuclearblast had proper
	copyright    and license headers.    2) replaced many hard-coded
	filesystem paths with vars initialized	    off the alkahest.xml
	file.	   3) added a handful of nb_help*.html files in /www; this
	is user 	documentation HTML to be linked into the help
	system.

2003-03-13 21:21  cvs

	* config/alkahest-template.xml: On second thought, made the default
	alkahest-template email to be root@localhost, just so I don't get
	stupid emails if people forget to set that option!

2003-03-13 21:20  cvs

	* config/alkahest-template.xml: Added admin_email example.

2003-03-13 21:20  cvs

	* bin/int_pipeline.plx: SEK: changed over to run as a daemon. 
	Processes plates as they arrive, and sends scheduled (daily) emails
	to the admin_email given in the config file, specifying what plates
	had been run that day.

2003-03-13 09:47  cvs

	* bin/int_pipeline.plx: Error handling if log directory is not
	specified in alkahest.xml.

2003-03-13 09:30  cvs

	* lib/Alkahest_Parameters.pm: Adding function to deal with multiple
	sections (like interceptor_project) as a list, for looping through
	them and dealing with settings individually.

2003-03-13 09:28  cvs

	* bin/int_pipeline.plx: Partial completion of (a) moving strings
	into the code, (b) moving settings that are currently in
	interceptor.cfg into the alkahest.xml file.

2003-03-12 12:14  cvs

	* bin/int_pipeline.plx: Log file directory is now pulled from
	alkahest.xml, under interceptor defaults

2003-03-12 10:41  cvs

	* bin/int_pipeline.plx: Moved output to a unique log file for each
	run.  Email notification disabled while we work out who should
	receive what, and when.

2003-03-11 13:58  cvs

	* bin/int_exportSequence.plx: 1) allowed for creation of phd files
	as ouput 2) changed defaults to reduce number of bad sequences
	getting through.  -SED

2003-03-05 13:40  cvs

	* sql/alkahest.sql: Combined interceptor.sql and nuclearblast.sql
	for one-stop shopping.

2003-03-05 09:40  cvs

	* www/controlcenter.php: Revised layout (non-functional)

2003-03-05 09:40  cvs

	* www/config.php: Working on more sections of XML config reading,
	for control center.

2003-03-04 10:57  cvs

	* www/nuclearblast/: index.php, nb_add_dataset.php,
	nb_edit_dataset.php, nb_find_term.php, nb_manage_datasets.php,
	nb_request_job.php, nb_view_align2seqs.php,
	nb_view_blastdatasets.php, nb_view_dbentry.php,
	nb_view_found_terms.php, nb_view_hit_list.php,
	nb_view_hsp_list.php, nb_view_job_stats.php,
	nb_view_search_list.php, nb_widget_hits.php, nb_widget_hsps.php:
	Changed config file from session variable to standard variable that
	sits in config.php.  Defaults to alkahest.xml.

2003-03-04 10:29  cvs

	* www/: interceptor/project.php, interceptor/projectstats.php,
	interceptor/sequencedb.php, interceptor/viewplate.php,
	interceptor/viewseq.php, interceptor/viewseqplate.php,
	interceptor/viewsequences.php, nuclearblast/index.php,
	nuclearblast/nb_add_dataset.php, nuclearblast/nb_edit_dataset.php,
	nuclearblast/nb_fastacmd_yanker.php, nuclearblast/nb_find_term.php,
	nuclearblast/nb_lib_database_connect.php,
	nuclearblast/nb_manage_datasets.php,
	nuclearblast/nb_request_job.php, nuclearblast/nb_show_all_jobs.php,
	nuclearblast/nb_view_align2seqs.php,
	nuclearblast/nb_view_dbentry.php,
	nuclearblast/nb_view_found_terms.php,
	nuclearblast/nb_view_hit_list.php,
	nuclearblast/nb_view_hsp_list.php,
	nuclearblast/nb_view_job_list.php,
	nuclearblast/nb_view_job_stats.php,
	nuclearblast/nb_view_search_list.php: Take three at committing
	these files: change is in header, to point to central external CSS
	style sheet.

2003-03-03 16:16  cvs

	* www/alkahest_style.css: Style sheet for all alkahest

2003-03-03 14:27  cvs

	* www/index.php: Removed choice of config file; fixed typo; new
	central config file; CSS link

2003-03-03 14:26  cvs

	* www/controlcenter.php: Replacement for configwizard.php; for
	managing machines and projects.

2003-03-03 14:26  cvs

	* www/config.php: Consolidated config files.

2003-03-03 14:24  cvs

	* ChangeLog: Tags missing

2003-03-01 00:07  cvs

	* bin/int_exportSequence.plx: added in skipped level 1...

2003-02-28 23:48  cvs

	* bin/int_exportSequence.plx: added documentation...

2003-02-28 20:18  cvs

	* lib/Alkahest_FileSystem.pm: edited create_read_records to handle
	96-well formatted sequences

2003-02-28 20:16  cvs

	* bin/nb_blastPIPE.pl: changed some use to require and added some
	requires

2003-02-28 20:10  cvs

	* bin/runBLAST.sh: changed to use $ALKAHEST_ROOT

2003-02-28 20:06  cvs

	* bin/int_exportSequence.plx: initial submission: I think that it
	works,	no warranties though.  more documentation to come.

2003-02-27 11:43  cvs

	* ChangeLog: Used cvs2cl.pl for a quickie ChangeLog.

2003-02-25 15:00  cvs

	* www/interceptor/project.php: changed order by SQL for the main
	table  to : platenum asc, direction asc, version asc so now it is a
	little easier to scan for the plate you are interested in.

2003-02-25 13:28  cvs

	* bin/int_pipeline.plx: Bugs Squashed: 1) disappearing
	phred.stdout/stderr bug fixed.	2) check for correct number of
	.qual and .seq files created during			   
	basecalling.  If none are created it causes a big Bioperl crash.

2003-02-25 00:15  cvs

	* www/interceptor/project.php: added order by plate_number asc

2003-02-24 20:43  cvs

	* lib/Alkahest_FileSystem.pm: 1) changes to allow for loading in
	gzipped chromats 2) defaults capillary to "000" if no info given
	-SED

2003-02-24 16:48  cvs

	* lib/Alkahest_PlateConvert.pm: To96: changed to allow for
	uppercase plate names and return well in uppercase

2003-02-22 23:47  cvs

	* bin/int_pipeline.plx: added conversion types to
	interceptor.cfg...
	
	none -> keeps exact same name/format as start with from96to96 ->
	keeps 96-well format but changes name from384to384 -> keeps
	384-well format but changes name

2003-02-22 20:44  cvs

	* sql/interceptor.sql: added enum 'x' to plate.offset to allow
	384-well format

2003-02-22 20:39  cvs

	* bin/runinterceptor.sh: changed to work off of ALKAHEST_ROOT
	instead of hard coded references to where int_pipeline.plx is now
	places copy of log in ALKAHEST_ROOT

2003-02-22 20:38  cvs

	* bin/int_pipeline.plx: added arrives_in_format choices 384-well
	384-well-incomplete
	
	must use new interceptor.sql to create database

2003-02-20 16:24  cvs

	* VERSION: Just a file to keep track of version of the overall
	package.

2003-02-20 16:24  cvs

	* INSTALL: Updates to instructions (incl. NCBI toolkit)

2003-02-20 11:28  cvs

	* config/interceptor.cfg: Added phred_executable.  Note this file
	will be dissolved into alkahest.xml soon.

2003-02-20 11:22  cvs

	* bin/int_grabFasta.plx: changed to match Doug's blastdb format
	naming

2003-02-19 16:10  cvs

	* lib/Alkahest_BlastReport.pm: Error check to allow continuation if
	the look-up for a target sequence entry is missing, when submitting
	a hit.	This is a recoverable error so it now recovers.

2003-02-19 16:08  cvs

	* bin/dc_to_nb.plx: Woot, it works for real.  Kudos to Steve for
	helping diagnose what was wrong with the use of his insert_search
	function call.	Two hardcoded entities to look at: e-value
	threshold for a search, and search type (which comes across from
	the report but is inappropriate).

2003-02-19 15:04  cvs

	* www/interceptor/grabFasta.php: to get a quick trimmed fasta via
	the web...

2003-02-19 15:03  cvs

	* www/interceptor/projectstats.php: added link to grabFasta.php
	page

2003-02-19 14:45  cvs

	* bin/runinterceptor.sh: added tee -a to log file...  must
	configure to your installation...

2003-02-19 14:35  cvs

	* bin/int_pipeline.plx: added date timestamp to output for logging

2003-02-19 10:49  cvs

	* bin/int_pipeline.plx: added arrives_in_format =>
	96-well-incomplete  (allow for less than full plates ** must be
	careful with this **) and phred_executable => path (check for
	existence of phred) and conversion => none (leave in 96 or 384 well
	format and do not change name)

2003-02-19 10:42  cvs

	* config/alkahest-template.xml: added phred_executable

2003-02-19 08:33  cvs

	* bin/dc_to_nb.plx: First working version.  Bugs and unimplemented
	tidbits remain for some fields, notably e-values, but the proper
	submission of the report is largely functional.

2003-02-17 16:49  cvs

	* www/nuclearblast/: nb_edit_dataset.php, nb_manage_datasets.php,
	nb_menu_lib.php, nb_request_job.php, nb_view_blastdatasets.php,
	nb_view_job_list.php: [no log message]

2003-02-17 16:43  cvs

	* bin/: nb_blastPIPE.pl, nb_edit_BLAST_dataset.plx: [no log
	message]

2003-02-17 09:42  cvs

	* bin/: dc_to_nb.plx, dc_xml.plx: More improvements to
	TimeLogic->NB conversion: more information reported from XML
	converter, more rows created in database.  (still incomplete)

2003-02-16 18:50  cvs

	* lib/Alkahest_PlateConvert.pm: fixed the To96 function so it would
	actually work...

2003-02-14 12:51  cvs

	* www/nuclearblast/nb_menu_lib.php: TDH 2/14/2003 added a page that
	executes Steve's nb_delete_job.plx script; you hyperlink to it from
	the job menu bar.  Right now no "Are you sure you want to delete
	this"-type warning.  But it seems to work.

2003-02-14 11:04  cvs

	* www/nuclearblast/nb_view_found_terms.php: TDH 2/14/2003 Oops. 
	With last commit I also had fixed a problem with the
	"paginavigator" when invoked by nb_found_terms.php; but in fixing
	that problem I created another more serious bug (nb_found_terms
	wasn't getting a necessary arg).  Anyway, this should fix all that
	too.

2003-02-14 10:33  cvs

	* www/nuclearblast/: nb_menu_lib.php, nb_search_lister.php,
	nb_view_found_terms.php, nb_view_hsp_list.php: 2/14/03	    TDH
	happy fucking valetine's day -- some display bug fixes:     Menus
	bars display better in small browser windows	  Broken link to
	nb_view_hsp_list in search_lister fixed  Some small improvements to
	the hsp_list table.

2003-02-13 16:46  cvs

	* bin/nb_merge_BLAST_dataset.plx: yadda

2003-02-12 10:52  cvs

	* www/nuclearblast/nb_view_job_stats.php: auto-refresh

2003-02-12 10:50  cvs

	* www/nuclearblast/nb_view_job_list.php: auto-refresh 10s

2003-02-12 10:46  cvs

	* bin/nb_blastPIPE.pl: [no log message]

2003-02-11 21:38  cvs

	* www/nuclearblast/nb_view_job_list.php: added percentdone -SED

2003-02-11 15:55  cvs

	* bin/nb_blastPIPE.pl, bin/nb_local_Daemon.pl,
	lib/Alkahest_BlastReport.pm,
	www/nuclearblast/nb_view_job_stats.php: Fixed refresh of
	nb_view_job_stats.php

2003-02-10 13:23  cvs

	* sql/nuclearblast.sql: Changes to fix FK -> PK data type mix-ups
	between tables...  Addition of some indices.  -SED

2003-02-10 11:41  cvs

	* www/nuclearblast/nb_widget_hits.php: TDH 2/10/2003 Added
	nb_widget_hits.php

2003-02-10 11:40  cvs

	* www/nuclearblast/: nb_search_lister.php, nb_view_dbentry.php,
	nb_view_hit_list.php, nb_view_search_list.php: TDH 2/10/2003 Fix
	for fopen problems and graphical hit display update

2003-02-09 12:58  cvs

	* lib/Alkahest_BlastReport.pm: got rid of per hit commit...  only
	commits at end of each file

2003-02-09 12:34  cvs

	* bin/nb_delete_job.pl: got rid of debugging print statement

2003-02-08 15:41  cvs

	* bin/nb_add_BLAST_dataset.plx: fixed description = nothing to be
	"No Description" -- SED

2003-02-08 14:32  cvs

	* bin/nb_blastPIPE.pl: changed temp filenames to be only based on
	search_PK
	
	search_PK.fasta     -> in search_PK.fasta.xml -> out
	
	gets rid of random characters causing problems
	
	-SED

2003-02-08 14:17  cvs

	* lib/Alkahest_BlastReport.pm: edited time output formatting...

2003-02-08 13:37  cvs

	* lib/Alkahest_BlastReport.pm: got rid of select best stats (both
	for hit and search),  instead they are compiled during the walk
	through the Bio::SearchIO objects and updated at the end of each
	hit or search.
	
	Result = -2 seconds per hit insert on farm...

2003-02-07 22:53  cvs

	* sql/nuclearblast.sql: added indexes..

2003-02-07 22:14  cvs

	* lib/Alkahest_BlastReport.pm: changes changes changes,,,,

2003-02-07 15:05  cvs

	* www/nuclearblast/nb_view_found_terms.php: TDH 2/7/2003 Added
	nb_view_found_terms.php for diplaying results of term searches

2003-02-07 14:42  cvs

	* www/nuclearblast/: nb_find_term.php, nb_menu_lib.php: TDH
	2/7/2003 Added a first pass at a term searcher.  Limitations:
	searches only for a single term, within a single job.  Returns list
	of searches that hit that term (you still have to find which hit
	produced the match...

2003-02-07 13:50  cvs

	* www/nuclearblast/nb_fastacmd_yanker.php: TDH 2/7/2003 Oops. 
	Forgot to add nb_fastacmd_yanker.php Here it is.

2003-02-07 13:34  cvs

	* www/nuclearblast/nb_view_dbentry.php: TDH 2/7/2003
	nb_view_dbentry.php is now using fopen() to access
	nb_fastacmd_yanker.php, which as the name iplies does the yanking
	of the blastdbentry from a BLAST dataset.  Still hardwired to
	localhost, but should work with remote hosts with a little further
	monkeying around.

2003-02-07 12:59  cvs

	* www/: config_db.php, nuclearblast/nb_search_lister.php,
	nuclearblast/nb_view_dbentry.php,
	nuclearblast/nb_view_hsp_list.php: fixed link to blastdbentry

2003-02-06 23:27  cvs

	* bin/dc_to_nb.plx: Script is still in alpha, but fixed the MySQL
	auto_increment fetching, outlined how to finish it up, and fixed
	some of the queries.  Script will complete (assuming the right
	blast dataset is in nuclearBLAST) but data is not fully exported.

2003-02-06 20:16  cvs

	* INSTALL: More install instructions: BioPerl, MySQL databases,
	folders and permissions.

2003-02-06 17:45  cvs

	* config/: alkahest.xml, alkahest_FGL.xml, alkahest_SED_laptop.xml,
	alkahest_TD_laptop.xml, alkahest_steve.xml: These files should no
	longer be in this CVS project, although they may be backed up or
	put in revision control elsewhere.

2003-02-06 17:31  cvs

	* config/alkahest-template.xml: Template file for alkahest.xml (use
	this as a starting place for your own alkahest.xml).

2003-02-06 17:30  cvs

	* config/alkahest.xml: Tried to make this as generic as possible
	(no actual passwords, etc).

2003-02-06 17:25  cvs

	* INSTALL: First draft of install instructions.

2003-02-06 17:06  cvs

	* lib/Alkahest_BlastReport.pm: sdf

2003-02-06 17:04  cvs

	* lib/Alkahest_BlastReport.pm: split evalue edits.SED

2003-02-06 16:17  cvs

	* www/nuclearblast/: nb_view_hsp_list.php, nb_widget_hsps.php: TDH
	2/6/2003  Fixed so unique_id of query blastdbentry shows up in
	graphical display bar.

2003-02-06 16:08  cvs

	* lib/Alkahest_BlastReport.pm: removed a bind in STH but forgot to
	get rid of it in the call.  SED

2003-02-06 16:06  cvs

	* config/alkahest_TD_laptop.xml, www/config_db.php,
	www/nuclearblast/nb_search_lister.php,
	www/nuclearblast/nb_view_dbentry.php: TDH 2/6/03 Made a go at
	retrieving blast_bin location information from the XML file, but it
	ain't working yet.

2003-02-06 15:44  cvs

	* lib/Alkahest_BlastReport.pm: Removed useless requirements in get
	blastdbentry_FK SQL...

2003-02-06 13:46  cvs

	* www/: sessionizer.php, nuclearblast/nb_view_job_list.php: making
	sure nb_view_job_list is right.

2003-02-06 09:33  cvs

	* www/button.php: Simple dynamic button graphic, for better route
	to POST forms.

2003-02-06 09:26  cvs

	* lib/Alkahest_BlastReport.pm: subroutine ->   
	split_evalue($EVALUE)		expected $EVALUE to be a string the
	way I was	    calling it was as an integer so it did not
	match		     $EVALUE eq "0" when e-value was 0.
	
			changed call to split_evalue("$EVALUE")
	
	STEVE

2003-02-05 16:13  cvs

	* bin/nb_add_BLAST_dataset.plx: fixed it...

2003-02-05 16:06  cvs

	* www/nuclearblast/nb_request_job.php: [no log message]

2003-02-05 15:42  cvs

	* bin/nb_add_BLAST_dataset.plx: added in check for proper format of
	database entries and changed to lcl|[entry] if wrong.  -SED

2003-02-05 15:12  cvs

	* www/nuclearblast/: nb_paginator.php, nb_view_search_list.php:
	Fixed the paginator

2003-02-05 11:32  cvs

	* lib/Alkahest_BlastReport.pm: Error in merging...  CVSr
	----------------------------------------------------------------------

2003-02-04 23:13  cvs

	* www/: config_db.php, configwizard.php, pipelinesettings.php:
	Config wizard manages subsequent page loads by recording form
	variables into session variables; everything loads correctly from
	XML config file; still needs side forms and save operation.

2003-02-03 20:11  cvs

	* www/index.php: Cosmetic changes.

2003-02-03 20:10  cvs

	* www/: config_db.php, configwizard.php: More values are read from
	XML config and hooked into the web page than before, including some
	using attributes.

2003-02-03 14:55  cvs

	* www/nuclearblast/nb_request_job.php: [no log message]

2003-02-03 14:52  cvs

	* www/nuclearblast/nb_request_job.php: [no log message]

2003-02-03 14:36  cvs

	* www/: sessionizer.php, nuclearblast/nb_request_job.php: Fix for
	request job

2003-02-03 10:41  cvs

	* www/nuclearblast/nb_menu_lib.php: forgot to add this too

2003-02-03 10:34  cvs

	* www/sessionizer.php: forgot to add this file last commit

2003-02-03 10:28  cvs

	* config/alkahest_TD_laptop.xml, www/index.php,
	www/nuclearblast/index.php, www/nuclearblast/nb_add_dataset.php,
	www/nuclearblast/nb_lib_database_connect.php,
	www/nuclearblast/nb_manage_datasets.php,
	www/nuclearblast/nb_paginator.php,
	www/nuclearblast/nb_request_job.php,
	www/nuclearblast/nb_search_lister.php,
	www/nuclearblast/nb_view_align2seqs.php,
	www/nuclearblast/nb_view_dbentry.php,
	www/nuclearblast/nb_view_hit_list.php,
	www/nuclearblast/nb_view_hsp_list.php,
	www/nuclearblast/nb_view_job_list.php,
	www/nuclearblast/nb_view_job_stats.php,
	www/nuclearblast/nb_view_search_list.php,
	www/nuclearblast/nb_widget_hsps.php: Big overhaul of NuclearBLAST
	-- sessionizing with common header

2003-02-03 08:36  cvs

	* lib/Alkahest_Database.pm: Moving over to using specified config
	file instead of assuming alkahest.xml default.

2003-02-03 08:33  cvs

	* bin/dc_to_nb.plx: New focal point for Decypher to NB translation

2003-02-03 08:33  cvs

	* bin/: dc_xml.plx, nb_submit_xml.plx: Working on updated method of
	Decypher->NB

2003-02-03 07:16  cvs

	* bin/nb_merge_BLAST_dataset.plx: merges month.nt into nuclearblast
	database prior to fmerge...

2003-02-03 07:14  cvs

	* bin/int_grabFasta.plx: int_grabFasta.pl - pulls out fasta of
	trimmed seqs by project name - some hard coded stuff in there still
	from SLU

2003-02-03 07:09  cvs

	* lib/Alkahest_BlastReport.pm: changed to OO and improved loggin of
	error, timestamps for debugging SQL

2003-02-03 06:55  cvs

	* bin/: mergeNCBIDatabases.sh, nb_add_BLAST_dataset.plx,
	nb_blastPIPE.pl, runBLAST.sh, runinterceptor.sh: changes... 
	nb_blastPIPE.pl - changed to make logging better and match change
	to OO of Alkahest_BlastReport.pm

2003-01-30 09:16  cvs

	* www/: config_db.php, configwizard.php: Working but incomplete
	changes to XML parsing (using DOM) and to the config file creation
	wizard.

2003-01-28 10:13  cvs

	* www/index.php: Got conflicts on a merge, not sure what was really
	going on.  Needed to patch in changes made yesterday afternoon.

2003-01-27 16:51  cvs

	* www/interceptor/: project.php, projectstats.php, sequencedb.php,
	viewseq.php, viewseqplate.php: Reworked to use sessions rather than
	increasingly large GET strings.  Removed some references to older
	statistics not stored at the moment.

2003-01-27 16:50  cvs

	* www/interceptor/: img.php, miniSeqImg.php: Improved sequence
	graphics: transparent color, altered colors for large view to be
	less epileptic, outlines around boxes, larger image formatted more
	sensibly.

2003-01-27 16:48  cvs

	* www/config_db.php: Not sure if this has a functional change,
	reworking XML parsing.

2003-01-27 16:47  cvs

	* config/interceptor.cfg: Added fields for database name and host.

2003-01-25 09:32  cvs

	* www/configwizard.php: New wizard for creating and maintaining
	alkahest*.xml configuration files.

2003-01-24 21:40  cvs

	* www/nuclearblast/: nb_add_dataset.php, nb_request_job.php: nb_add
	-> changed to match move or copy in perl nb_add

2003-01-24 21:37  cvs

	* bin/nb_add_BLAST_dataset.plx: changed default to copy instead of
	move...- SED

2003-01-24 21:36  cvs

	* bin/nb_add_BLAST_dataset.plx: nb_add -> allow to choose move or
	cp of source fasta

2003-01-24 14:45  cvs

	* lib/Alkahest_BlastReport.pm: [no log message]

2003-01-24 14:10  cvs

	* bin/nb_reset_dropped_searches.pl, config/alkahest.xml,
	www/config_system.php, www/nuclearblast/nb_widget_hsps.php: Fixed
	hsp display colors

2003-01-24 13:57  cvs

	* bin/: nb_reset_dropped_searches.pl, nb_reset_dropped_searches.pl:
	sdf

2003-01-24 13:57  cvs

	* bin/nb_reset_dropped_searches.pl: damn lowercase "k"...- SEd

2003-01-24 13:55  cvs

	* bin/nb_reset_dropped_searches.pl: added print

2003-01-24 13:49  cvs

	* bin/nb_reset_dropped_searches.pl: added in resetting error_code.

2003-01-24 13:44  cvs

	* bin/nb_blastPIPE.pl: damn comma...

2003-01-24 13:41  cvs

	* bin/nb_blastPIPE.pl: 
	quotage error in SQL..

2003-01-24 13:04  cvs

	* bin/nb_blastPIPE.pl, lib/Alkahest_BlastReport.pm: Got rid of use
	"/usr/local/bioperl/" and edited Alkahest_BlastReport to reflect
	changes in ReportToDB done in parallel

2003-01-24 12:56  cvs

	* www/nuclearblast/nb_request_job.php: got rid of DEMO crap.. -SED

2003-01-24 11:21  cvs

	* bin/: nb_resubmit_PBS,plx, nb_resubmit_PBS.plx: bad comma....

2003-01-24 11:15  cvs

	* bin/: nb_add_BLAST_dataset.plx, nb_blastPIPE.pl,
	nb_delete_job.pl, nb_request_job.plx, nb_reset_dropped_searches.pl,
	nb_resubmit_PBS,plx: changed to Alkahest_Parameters and
	Alkahest_BlastReport

2003-01-24 11:10  cvs

	* www/nuclearblast/: index.php, nb_add_dataset.php,
	nb_find_term.php, nb_search_lister.php, nb_view_hit_list.php,
	nb_view_hsp_list.php, nb_view_search_list.php, nb_widget_hsps.php:
	TDH

2003-01-24 10:23  cvs

	* bin/: nb_add_BLAST_dataset.plx, nb_blastPIPE.pl,
	nb_delete_job.pl, nb_request_job.plx, nb_reset_dropped_searches.pl,
	nb_resubmit_PBS,plx: changed from /$ALKAHEST_ROOT/etc/ to
	$ALKAHEST_ROOT/config/

2003-01-23 17:20  cvs

	* config/alkahest.xml, www/nuclearblast/nb_request_job.php:
	nb_request_job.pl now calls nb_request_job.pl

2003-01-23 17:12  cvs

	* www/nuclearblast/: index.php, nb_view_dbentry.php,
	nb_view_job_list.php, nb_view_job_stats.php: [no log message]

2003-01-23 16:51  cvs

	* config/alkahest.xml, www/nuclearblast/index.php: changed images
	folder to be a subfolder of www so it is symlinked with everything
	edited www/nuclearblast/index.php appropriately

2003-01-23 16:33  cvs

	* www/: config_system.php, index.php: index.php -> changed link to
	nuclearblast DB to work correctly

2003-01-23 16:22  cvs

	* bin/: nb_add_BLAST_dataset.plx, nb_blastPIPE.pl:
	nb_add_BLAST_dataset.plx ->
	
	nb_blastPIPE.pl -> added ALL functionality so if you want blastpipe
	to do every single search in the database call it with the third
	argument as "1"
	
	e.g.:  nb_blastPIPE.pl localhost nuclearblast 1

2003-01-23 16:18  cvs

	* bin/: nb_request_job.plx, nb_reset_dropped_searches.pl,
	nb_resubmit_PBS,plx: nb_request_job.plx ->    inserts searches and
	calls qsub if necessary called by		  
	nb_request_job.php or on comand line
	
	nb_reset_dropped_searches.pl -> resets dropped searches ( tough one
	there )
	
	nb_resubmit_PBS.plx -> a script to resubmit nuclearblast jobs to
	PBS

2003-01-23 16:15  cvs

	* bin/nb_delete_job.pl: a perl script to remove a job and all of
	its hits, hsps, etc from the database

2003-01-22 17:32  cvs

	* www/interceptor/img.php: Revised for new representation of
	screens.

2003-01-22 16:25  cvs

	* www/nuclearblast/nb_find_term.php: TDH 1/22/2003 Added prototype
	of search page

2003-01-22 16:11  cvs

	* bin/nb_add_BLAST_dataset.plx, bin/nb_blastPIPE.pl,
	config/alkahest.xml, www/nuclearblast/index.php,
	www/nuclearblast/nb_outlinks.php,
	www/nuclearblast/nb_paginator.php,
	www/nuclearblast/nb_search_lister.php,
	www/nuclearblast/nb_view_align2seqs.php,
	www/nuclearblast/nb_view_dbentry.php,
	www/nuclearblast/nb_view_hit_list.php,
	www/nuclearblast/nb_view_job_list.php,
	www/nuclearblast/nb_view_search_list.php: TDH 1/22/2003 A bunch of
	changes I made while CVS server was unavailable

2003-01-22 15:43  cvs

	* data/screens/primers.seq: Changed fake primers to the first real
	primer sequence requested by anyone.

2003-01-22 15:42  cvs

	* lib/Alkahest_SeqUtils.pm: Changed primer 3'->5' match to be
	complement and not reverse complement as per instructions.

2003-01-21 13:22  cvs

	* bin/int_pipeline.plx: Altered calls to int_insert_screens and
	int_insert_volume to supply the database name and host name, to be
	handed off ultimately to a perl DBI call; these values now come
	from a config file.

2003-01-21 13:21  cvs

	* bin/: int_insert_screens.plx, int_insert_volume.plx: Name change
	updates; altered call to get database handle to use command-line
	supplied arguments of host and database names.

2003-01-21 13:20  cvs

	* lib/Alkahest_Parameters.pm: Updated for name changes; bug fix in
	loop; guarding against failure with empty nodes (which are valid
	and common)

2003-01-21 13:19  cvs

	* lib/Alkahest_FileSystem.pm: Code formatting changes, nothing
	related to functionality has changed.

2003-01-21 13:18  cvs

	* lib/Alkahest_Database.pm: Changed get_dbh to use a
	hostname/databasename combo to identify what to connect to -
	removed hardcoded values.

2003-01-17 10:44  cvs

	* bin/nb_add_BLAST_dataset.plx, config/alkahest.xml,
	www/config_db.php, www/config_system.php,
	www/nuclearblast/nb_add_dataset.php: TDH 1/16/2003   still does not
	work right

2003-01-15 17:24  cvs

	* www/: config_colors.php, config_db.php, config_style.php,
	config_system.php: TDH 1/14/2003

2003-01-15 16:50  cvs

	* config/interceptor.cfg: Moved

2003-01-15 16:49  cvs

	* bin/: alk_FASTA_summary.plx, dc_format_tab_output.plx,
	dc_submit_large.plx, int_insert_volume.plx, int_shave_fasta.plx,
	nb_blast_split.plx, nb_screen_by_name.plx, retrieveFASTAs.plx:
	Moved and renamed

2003-01-15 16:20  cvs

	* README, doc/README: TDH 1/15/2003

2003-01-15 16:16  cvs

	* config/.ncbirc, config/my.cnf, sql/nuclearblast.sql: TDH
	1/14/2003

2003-01-15 16:16  cvs

	* AUTHORS, ChangeLog, Makefile, Makefile.am, Makefile.in, NEWS,
	README, aclocal.m4, configure, configure.in: Files added by or
	needed by autoconf and automake

2003-01-15 16:14  cvs

	* lib/: Alkahest_BlastReport.pm, Alkahest_Database.pm,
	Alkahest_FileSystem.pm, Alkahest_Parameters.pm,
	Alkahest_ParseFASTA.pm, Alkahest_PlateConvert.pm,
	Alkahest_QualityReporter.pm, Alkahest_ScreenMerger.pm,
	Alkahest_SeqUtils.pm, Alkahest_Trimmer.pm, QA_NucSequence.pm,
	QA_NucSequenceCollection.pm: Renamed/moved files

2003-01-15 16:12  cvs

	* bin/: int_insert_screens.plx, int_pipeline.plx: Name changes; CVS
	directory ignore in dumpdir

2003-01-15 16:08  cvs

	* doc/LICENSE, doc/README, bin/nb_add_BLAST_dataset.plx,
	bin/nb_blastPIPE.pl, bin/nb_local_Daemon.pl: [no log message]

2003-01-15 15:59  cvs

	* images/working_logo.png: [no log message]

2003-01-15 15:55  cvs

	* www/nuclearblast/: nb_job.php, nb_jobfind.php: TDH 1/14/2003

2003-01-15 15:53  cvs

	* www/nuclearblast/: index.php, nb_add_dataset.php,
	nb_lib_database_connect.php, nb_manage_datasets.php,
	nb_request_job.php, nb_view_align2seqs.php, nb_view_databases.php,
	nb_view_hit_list.php, nb_view_hsp_list.php, nb_view_job_list.php,
	nb_view_job_stats.php, nb_view_search_list.php, nb_widget_hsps.php:
	TDH 1/14/2003 NuclearBLAST merge adds

2003-01-15 15:48  cvs

	* www/nuclearblast/: nb_add_BLAST_dataset.php, nb_batchjob.php,
	nb_blastHit.php, nb_config.php, nb_entry.php, nb_flyalign.php,
	nb_graphical_hit.php, nb_info.php, nb_jobstats.php,
	nb_lib_BLAST_job_header.php, nb_lib_database_connect.php,
	nb_listSearchHits.php, nb_requestJob.php, nb_show_all_jobs.php,
	nb_submitBlastdb.php, nb_submitBlastdb_result.php,
	nb_targetReport.php: TDH 1/15/2003 Removed more stuff, I guess it
	is listed below.

2003-01-15 15:22  cvs

	* www/images/: bullet1.png, bullet10.png, bullet11.png,
	bullet12.png, bullet13.png, bullet14.png, bullet15.png,
	bullet16.png, bullet17.png, bullet18.png, bullet19.png,
	bullet2.png, bullet3.png, bullet4.png, bullet5.png, bullet6.png,
	bullet7.png, bullet8.png, bullet9.png: T.D.H. 1/15/2003 -- removed
	all bullet.png files from /images -- tried to get rid of /www2 but
	I don't think it'll take.

2003-01-14 10:14  cvs

	* www/interceptor/viewseqplate.php: Reorganized table layout

2003-01-14 10:13  cvs

	* www/index.php: Should be corrected link to NB entry.

2003-01-13 15:35  cvs

	* lang/en/: errors.php, strings.txt: Moved from other locations;
	contain error messages to be localized.

2003-01-13 15:30  cvs

	* images/logo.jpg: Removal, shouldn't be here anyway but rather
	under www.

2003-01-13 15:14  cvs

	* bin/dc_xml.plx: Minor change for testing

2003-01-13 15:14  cvs

	* bin/: insert_screens.plx, int_insert_screens.plx,
	int_pipeline.plx, pipeline.plx: Renamed scripts to differentiate
	interceptor from nuclearblast at a glance.

2003-01-12 23:24  cvs

	* bin/pipeline.plx: Small change to support trim extents being
	stored in same way as other features.

2003-01-12 23:22  cvs

	* www/interceptor/: miniSeqImg.php, viewseqplate.php: New graphic
	for miniature graphical summary of screens and trimming applied to
	a sequence.  The seqplate view now incorporates this into the plate
	summary.

2003-01-12 13:46  cvs

	* bin/pipeline.plx: Check to see if config file specifies
	polyA/primer screens before using them.

2003-01-10 10:30  cvs

	* data/screens/primers.seq: Test file for primer screen --- note
	these are FAKE and must be replaced with real primers.

2003-01-09 10:17  cvs

	* bin/insert_screens.plx: Script for inserting vector/contaminant
	screens into the feature table of the database.

2003-01-09 10:14  cvs

	* bin/pipeline.plx: Revised interceptor.plx pipeline, new location
	and calls to new screens.

2003-01-09 09:02  cvs

	* sql/interceptor.sql: Removed verbatim vector/contaminant/trim
	sequences, added features table.

2003-01-08 15:23  cvs

	* www/interceptor/viewsequences.php: Include path fix (old?)

2003-01-08 15:22  cvs

	* www/interceptor/viewseq.php: Removed references to old sequence
	information no longer stored verbatim in database.

2003-01-08 15:21  cvs

	* www/interceptor/img.php: Changed to read new feature
	representations from the database and dropped queries to old
	sequence types.  Visual has not been fully reorganized but produces
	a valid and useful PNG virtual file.

2003-01-08 15:19  cvs

	* www/help.php: Not sure if I should have committed this earlier or
	what... just a path fix for the config file inclusion.

2003-01-08 15:14  cvs

	* bin/nb_submit_xml.plx: Incomplete, but improved script for
	forcing NuclearBLAST to accept a completed BLAST report from a
	TimeLogic source.

2003-01-04 11:41  cvs

	* www/interceptor/viewseq.php: Overdue checkin with early shot at
	navigation bar.

2002-12-20 13:16  cvs

	* config/alkahest.xml: Added NB section to default config file

2002-12-20 11:10  cvs

	* sql/nuclearblast.sql: - changed error_code in search to CHAR(64)
	to hold location of log file  on slave -- SED

2002-12-20 11:09  cvs

	* www/nuclearblast/nb_requestJob.php: - edited section where it
	adds a row in `search` for each query sequence to  not update
	time_requested as that date is redundant with the requested field 
	in `job` - instead that field is now when that specific search is
	requested by the  slaves.  The time_assigned is now when the blast
	starts.

2002-12-19 16:40  cvs

	* bin/nb_submit_xml.plx: This is a first draft of the script that
	will take a series of XML reports and submit them to NuclearBLAST,
	bypassing its BLAST function and just going for storage/display. 
	Needs to request job/search IDs.  Exact method of handling copying
	of TimeLogic FASTA targets to file system is under consideration.

2002-12-19 15:04  cvs

	* bin/dc_xml.plx: Fixed typo in XML header that raised exception
	when being parsed by BioPerl.  Added parsing of query id and
	length.

2002-12-19 13:50  cvs

	* www/nuclearblast/: nb_blastHit.php, nb_graphical_hit.php: I
	re-tooled the Graphical Hit Display.  Now produced by PHP::GD
	instead of a convoluted call to a Perl::GD script and a raft of
	temp files. --TD

2002-12-19 13:38  cvs

	* bin/dc_xml.plx: XML output looks good, but need to check on
	density, pattern-from, pattern-to, and probably add a few BLAST
	parameters etc.  Script divides output into one XML record for each
	query sequence.  Naming is based on the query file field, to help
	keep track of what is what, if multiple parses are run before
	cleanup.

2002-12-19 08:33  cvs

	* bin/: dc_text_xml.plx, dc_xml.plx: Moved text conversion to
	separate script, going with tab delimited, even with the danger of
	tabs in sequence description lines.  Need cheat sheet to map
	columns to meanings.

2002-12-18 09:04  cvs

	* bin/dc_xml.plx: Still not complete, but enough farther along it
	really needs a commit.	Parser design is good, except it needs to
	output separate files for all the queries, instead of one monster
	file (I think).  Most fields are being tracked, a few things still
	need to be hooked up.

2002-12-17 14:23  cvs

	* www/images/: bullet1.png, bullet10.png, bullet11.png,
	bullet12.png, bullet13.png, bullet14.png, bullet15.png,
	bullet16.png, bullet17.png, bullet18.png, bullet19.png,
	bullet2.png, bullet3.png, bullet4.png, bullet5.png, bullet6.png,
	bullet7.png, bullet8.png, bullet9.png: [no log message]

2002-12-17 14:14  cvs

	* www/nuclearblast/nb_batchjob.php: fixed bug that only showed >=2
	hits to show >=1 hit

2002-12-17 00:14  cvs

	* www/nuclearblast/nb_requestJob.php: uses is_query and is_target
	to determine if a database should be available as a duh,, target or
	query in the job request pages

2002-12-14 22:57  cvs

	* bin/dc_xml.plx: New location, also revised to parse from
	alignments rather than the hit summary.  XML is not complete but is
	much closer, more information is included.  Still needs some
	revision to be sure to group all HSPs for a target together.

2002-12-12 15:09  cvs

	* www/nuclearblast/nb_job.php: edited to use host and dbname
	instead of id

2002-12-12 15:05  cvs

	* www/: config_system.php, index.php, nuclearblast/nb_batchjob.php,
	nuclearblast/nb_blastHit.php, nuclearblast/nb_entry.php,
	nuclearblast/nb_flyalign.php, nuclearblast/nb_job.php,
	nuclearblast/nb_lib_database_connect.php,
	nuclearblast/nb_listSearchHits.php, nuclearblast/nb_requestJob.php,
	nuclearblast/nb_show_all_jobs.php: 
	changed all to reference databases by passing dbname = $dbname and
	host = $host instead of using the id

2002-12-03 13:55  cvs

	* www/interceptor/viewseqsub.php: Obsoleted this file, look at
	viewseq and viewseqplate.

2002-12-03 13:53  cvs

	* www/interceptor/sequencedb.php: Added database name to hypertext
	link.

2002-12-03 13:51  cvs

	* www/interceptor/projectstats.php: Altered to support new database
	config files.  Vastly more efficient SQL queries should manage much
	larger projects, but still might encounter time-outs (complain to
	me if it does).

2002-12-03 13:50  cvs

	* www/interceptor/project.php: Proper checking of database name in
	connection; link to project summary statistics page.

2002-12-03 13:49  cvs

	* www/interceptor/filesystem.php: Path change for new file
	location.

2002-12-02 15:21  cvs

	* www/interceptor/viewseqplate.php: Added plate statistics to the
	web view.  These are the precompiled statistics recorded by the
	pipeline into a special companion table.

2002-12-01 22:28  cvs

	* www/interceptor/viewseq.php: Moved subclone statistics over from
	older web page.

2002-11-27 16:11  cvs

	* www/config.php: Sorry about the confusion, this is what I meant.

2002-11-27 16:08  cvs

	* www/config.php: Updated small stuff.

2002-11-27 16:01  cvs

	* www/config_db.php: Database config info.

2002-11-27 13:26  cvs

	* www/interceptor/viewseqplate.php: Added headers to make things
	clear.

2002-11-27 13:16  cvs

	* www/interceptor/: project.php, viewseqplate.php: Fixed links to
	include database name reference (no longer assumes 'alkahest').

2002-11-27 13:12  cvs

	* www/interceptor/img.php: Removed hard-coded database location.

2002-11-27 13:11  cvs

	* www/interceptor/viewseq.php: Removed hard-coded database
	references (present for debugging.)

2002-11-27 13:10  cvs

	* www/interceptor/viewseq.php: Added some subclone properties to
	the page.

2002-11-27 12:52  cvs

	* www/interceptor/img.php: Disregard earlier message about trimmer
	-- there were two bugs in the color choosing algorithm.  One,
	quality value array was not parsed correctly, and two, I had
	exceeded the 256 color limitation of the palette.  Also fixed image
	size, added gray-out of trimmed nucleotides, cleanup and
	commenting.

2002-11-27 11:06  cvs

	* www/interceptor/img.php: This is moving along nicely.  Quality
	colors are useful, added gray for screened bases, and each sequence
	is colored separately.	Trimmed sequence is lined up properly --
	and I think this has helped me uncover a trimmer bug, or at least
	something unexpected.

2002-11-27 11:05  cvs

	* www/interceptor/viewseq.php: Yet another similarly named view
	file... look for some redundant ones to disappear in the future. 
	What this does is calls img.php to create a PNG visual of the
	raw/screened/trimmed sequences corresponding to a seq_subclone
	entry in the database.	Will add some other information around the
	image next.

2002-11-26 21:39  cvs

	* www/interceptor/img.php: Incomplete but time to check in. 
	Working on dynamically generated sequence image with quality
	information.

2002-11-26 14:00  cvs

	* www/nuclearblast/nb_requestJob.php: added redundant request check

2002-11-26 13:42  cvs

	* www/config.php: added VAR $id to DatabaseSpec; changed it to
	import config_system.php; made $configfile variable to make the
	config file easily accessed;

2002-11-26 13:36  cvs

	* www/config_style.php: added a table class "ninety" which matches
	fullwidth but is only 90% of the screen.  -SED

2002-11-26 13:35  cvs

	* www/index.php: changed the main table to show link to
	NuclearBLAST database uses ID tag from changes in config.php - SED

2002-11-26 13:08  cvs

	* sql/nuclearblast.sql: changed search_PK smallint to search_PK
	bigint...  - SED

2002-11-25 14:28  cvs

	* sql/nuclearblast.sql: is_query, is_target, description added to
	blastdb table.

2002-11-23 21:55  cvs

	* www/config_system.php: Location of $ALKAHEST_ROOT dumped here,
	does not seem to be a superior solution.

2002-11-23 09:30  cvs

	* www/nuclearblast/: nb_add_BLAST_dataset.php, nb_batchjob.php,
	nb_blastHit.php, nb_config.php, nb_entry.php, nb_flyalign.php,
	nb_info.php, nb_job.php, nb_jobfind.php, nb_jobstats.php,
	nb_lib_BLAST_job_header.php, nb_lib_database_connect.php,
	nb_listSearchHits.php, nb_requestJob.php, nb_show_all_jobs.php,
	nb_submitBlastdb.php, nb_submitBlastdb_result.php,
	nb_targetReport.php: Relocated these nuclearblast files as a part
	of www directory reorganization.

2002-11-23 09:29  cvs

	* www/: sequencedb.php, viewconfig.php, viewseqplate.php,
	viewseqsub.php, viewsequences.php: Moved to interceptor
	subdirectory.

2002-11-23 09:25  cvs

	* www/: project.php, projectstats.php: Moved to interceptor
	subdirectory.

2002-11-23 09:23  cvs

	* www/viewplate.php: Moved to new location (www/interceptor).

2002-11-23 09:20  cvs

	* www/filesystem.php: Moved to new location.

2002-11-23 09:16  cvs

	* www/interceptor/: filesystem.php, project.php, projectstats.php,
	sequencedb.php, viewconfig.php, viewplate.php, viewseqplate.php,
	viewseqsub.php, viewsequences.php: Moved these files over from www
	root to this subdirectory interceptor.	If you need their very
	early history the original location was interceptor/php.

2002-11-23 09:12  cvs

	* www/index.php: Moved sequencedb.php reference to its subdirectory
	(interceptor).

2002-11-23 09:12  cvs

	* www/config.php: Absolute instead of relative path to config
	directory, fixes calling config.php from subdirectories of www. 
	May not be best solution.

2002-11-20 18:50  cvs

	* www/: admin.php, allstats.php, filesystem.php, help.php,
	project.php, projectstats.php, scripts.php, sequencedb.php,
	viewplate.php, viewseqplate.php, viewseqsub.php, viewsequences.php:
	moved things around...

2002-11-20 14:08  cvs

	* sql/nuclearblast.sql: added slavename to search table

2002-11-20 11:30  cvs

	* config/alkahest_TD_laptop.xml: Adding TDs config file

2002-11-12 13:09  cvs

	* config/alkahest_FGL.xml: [no log message]

2002-11-08 12:22  cvs

	* config/alkahest_SED_laptop.xml: [no log message]

2002-11-08 10:43  cvs

	* config/alkahest_SED_laptop.xml: [no log message]

2002-11-07 12:19  cvs

	* config/alkahest_steve.xml: [no log message]

2002-11-07 12:17  cvs

	* config/alkahest_FGL.xml: changed to work with FGL system

2002-11-06 16:14  cvs

	* config/alkahest_steve.xml: [no log message]

2002-11-06 15:07  cvs

	* sql/nuclearblast.sql, config/alkahest_steve.xml: [no log message]

2002-10-30 10:09  cvs

	* www/: allstats.php, filesystem.php, help.php, page_header.php,
	project.php, projectstats.php, sequencedb.php, viewconfig.php,
	viewplate.php, viewseqplate.php, viewseqsub.php, viewsequences.php:
	Added some files, updated a few views that are being converted to
	new format.

2002-10-24 10:05  cvs

	* config/alkahest.xml: Removed extra database entry that was there
	for testing.

2002-10-18 16:08  cvs

	* www/: scripts.php, sequencedb.php: Missed a commit earlier

2002-10-16 10:12  cvs

	* config/alkahest.xml: Top-level configuration file in XML for
	AlkahEST, initial version.

2002-10-16 10:11  cvs

	* www/index.php: Just added documentation link.

2002-10-16 10:01  cvs

	* www/: index.php, scripts.php: Documentation for standalone
	scripts.

2002-10-15 10:10  cvs

	* www/: admin.php, config.php, config_colors.php, config_style.php,
	index.php: Revision of directory structure, top level web files
	here.

2002-08-01 11:34  cvs

	* sql/interceptor.sql: offset for trimmed sequence deposited in
	database so that you can line up the trimmed sequence with the
	original-length sequences.

2002-06-21 17:26  cvs

	* doc/bioperlguide2.html: added doc/bioperlguide2.html

2002-06-09 14:17  cvs

	* sql/nuclearblast.sql: Initial revision

2002-06-09 14:17  cvs

	* sql/nuclearblast.sql: This is the revised project structure.	I
	have NOT yet made all the internal changes necessary for it all to
	work right.

2002-05-30 08:02  cvs

	* sql/interceptor.sql: Initial revision

2002-05-30 08:02  cvs

	* sql/interceptor.sql: This is the revised project structure.  I
	have NOT yet made all the internal changes necessary for it all to
	work right.

2002-04-28 22:23  cvs

	* images/logo.jpg: Initial revision

2002-04-28 22:23  cvs

	* images/logo.jpg: This is the revised project structure.  I have
	NOT yet made all the internal changes necessary for it all to work
	right.
